# Supplementary material for: dbNSFP v4: a comprehensive database of transcript-specific functional predictions and annotations for human nonsynonymous and splice-site SNVs
Source: Genome Med. 2020 Dec 2;12:103. doi: 10.1186/s13073-020-00803-9 (PMC7709417; doi:10.1186/s13073-020-00803-9)
Supplement: Supplementary file 2 — Additional file 2: Table S2. Nonmissing counts of ssSNV, nsSNV and 45 scores per chromosome. Table S3. Density of rank scores based on 100 bins (bin size = 0.01). Table S4. Pearson’s correlation coefficients between rank scores. Table S5. Ratio of binary predictions’ agreement between scores. Table S6. AUROC/VUROC scores between TP testing set and different TN testing sets for the 45 deleterious prediction scores in dbNSFP v4.1. [file 13073_2020_803_MOESM2_ESM.xlsx]

## Sheet: Table S2
Table S2: Nonmissing counts of ssSNV, nsSNV and 45 scores per chromosome.
chr	ssSNV	nsSNV	hg19	hg18	SIFT	SIFT4G	Polyphen2_HDIV	Polyphen2_HVAR	LRT	MutationTaster	MutationAssessor	FATHMM	PROVEAN	MetaSVM	MetaLR	M-CAP	PrimateAI	DEOGEN2	BayesDel_addAF	BayesDel_noAF	ClinPred	LIST-S2	fathmm-MKL	fathmm-XF	VEST4	REVEL	MutPred	MVP	MPC	CADD	CADD_hg19	DANN	Eigen	Eigen-PC	GenoCanyon	fitCons_i6	fitCons_gm	fitCons_h1	fitCons_hu	LINSIGHT	GERP++	phyloP100way_vertebrate	phyloP30way_mammalian	phyloP17way_primate	phastCons100way_vertebrate	phastCons30way_mammalian	phastCons17way_primate	SiPhy	bStatistic
M	0	22931	22900	22900	8301	19088	0	0	0	22622	19020	20147	20154	0	0	0	0	0	0	0	0	0	20147	22900	22900	0	20147	0	0	0	0	0	0	0	0	0	0	0	0	0	22900	22931	22931	22931	22931	22931	22931	0	0
1	229098	8309694	8128237	8111894	7203408	7547447	6785954	6785954	6861945	7983852	6385484	6863442	7236216	8135901	7459776	7459776	7445485	7459776	6942705	7562700	6505413	6966829	7062099	8039983	8039983	7504985	7566976	8309694	8128237	8128237	8128237	8035899	7931444	7931444	8128237	8128237	8128237	8128237	8128237	154682	8084765	8309569	8289794	8273088	8309569	8289794	8273088	8018997	8196048
2	172620	6016976	6014316	6009942	5383470	5230904	4957541	4957541	4803076	5859923	4683822	5099145	5407447	5847112	5529432	5529432	5462254	5529432	5204213	5580348	4759564	5146234	4972513	5932004	5932004	5556026	5472195	6016976	6014316	6014316	6014316	5785308	5878756	5878756	6014316	6014316	6014316	6014316	6014316	139243	5995571	6016976	6016976	6016815	6016976	6016976	6016815	5971734	5975990
3	133686	4675582	4668972	4668376	4237038	4266870	3978681	3978681	4048928	4592258	3728363	4019999	4250399	4576887	4331714	4331714	4273913	4331714	4108297	4354207	3861235	4099458	4090585	4635264	4635264	4354989	4282938	4675582	4668972	4668972	4668972	4546044	4598339	4598339	4668972	4668972	4668972	4668972	4668972	74443	4654323	4675582	4675414	4675582	4675582	4675414	4675582	4638988	4670181
4	86373	3291262	3287494	3281476	2940377	2989777	2677796	2677796	2842291	3198301	2675430	2793674	2954622	3189297	3003520	3003520	2988388	3003520	2844061	3019872	2644177	2834139	2837301	3229855	3229855	3019400	3014555	3291262	3287494	3287494	3287494	3179579	3195208	3195208	3287494	3287494	3287494	3287494	3287494	79453	3275928	3291262	3291259	3291259	3291262	3291259	3291259	3217552	3223655
5	97536	3753425	3752673	3751464	3374454	3376749	3236724	3236724	3113232	3686219	3035995	3239648	3393120	3653350	3425678	3425678	3425111	3425678	3304680	3478218	3029449	3098137	3284327	3696791	3696791	3441445	3431019	3753425	3752673	3752673	3752673	3634806	3640643	3640643	3752673	3752673	3752673	3752673	3752673	85489	3750093	3753179	3753152	3753071	3753179	3753152	3753071	3732030	3718242
6	110241	4148104	4147141	4146223	3720919	3690718	3508227	3508227	3607551	4014627	3186474	3580004	3754716	4042056	3803760	3803760	3798088	3803760	3590205	3863334	3317108	3550688	3641976	4110178	4110178	3815707	3509759	4148104	4147141	4147141	4147141	4042660	4044403	4044403	4147141	4146508	4146508	4146508	4146508	73248	4140243	4148062	4145097	4140453	4148062	4145097	4140453	4117918	4117905
7	105069	3839449	3819875	3815702	3314454	3453725	3116729	3116729	3038645	3644129	2906141	3130626	3338146	3750802	3439622	3439622	3426040	3439622	3239391	3557628	2899402	3276016	3283331	3777567	3777567	3458407	3492891	3839449	3819875	3819875	3819875	3642242	3651394	3651394	3819875	3819875	3819875	3819875	3819875	139977	3788867	3839449	3839446	3839065	3839449	3839446	3839065	3731292	3769851
8	75759	2774941	2761809	2761802	2394481	2517589	2238180	2238180	2329034	2624725	2120668	2230691	2397852	2680686	2487528	2487528	2472564	2487528	2359513	2542935	2089520	2373492	2361837	2699422	2699422	2496932	2452342	2774941	2761809	2761809	2761809	2628543	2641864	2641864	2761809	2761809	2761809	2761809	2761809	105336	2737294	2774583	2774583	2774574	2774583	2774583	2774574	2712621	2754932
9	89886	3298715	3233327	3233327	2854829	3013926	2710780	2710780	2745848	3138357	2554096	2692250	2866667	3200946	2936703	2936703	2912631	2936703	2779799	2975320	2554751	2728126	2865898	3155491	3155491	2953870	3081120	3298715	3233327	3233327	3233327	3129566	3117166	3117166	3233327	3233327	3233327	3233327	3233327	115676	3229898	3298608	3298611	3298611	3298608	3298611	3298611	3216738	3207245
10	91788	3186937	3144199	3144196	2803053	2892636	2647878	2647878	2738048	3083944	2422861	2676838	2812364	3107766	2876961	2876961	2865763	2876961	2674671	2908747	2490478	2655525	2720093	3098941	3098941	2879638	2927865	3186937	3144199	3144199	3144199	3071885	3060518	3060518	3144199	3144199	3144199	3144199	3144199	76932	3131915	3186937	3186935	3186935	3186937	3186935	3186935	3110755	3152442
11	124101	4812401	4784957	4784957	4218144	4315345	3966742	3966742	3964794	4623230	3819687	4012729	4245559	4647876	4364295	4364295	4344734	4364295	4091978	4421263	3805761	4099515	4213928	4713629	4713629	4372305	4303436	4812401	4784957	4784957	4784957	4562133	4619259	4619259	4784957	4784957	4784957	4784957	4784957	125586	4781198	4812401	4812401	4812401	4812401	4812401	4812401	4755323	4763033
12	127215	4267686	4265511	4257432	3814901	3848608	3579505	3579505	3681234	4222024	3364926	3604561	3839988	4129257	3954855	3954855	3912397	3954855	3727434	3966459	3519152	3679637	3705343	4210184	4210184	3969364	3829411	4267686	4265511	4265511	4262817	4153412	4200373	4200373	4265511	4265511	4265511	4265511	4265511	62751	4263809	4267465	4267465	4267462	4267465	4267465	4267462	4240582	4227422
13	38625	1490546	1489440	1480786	1279996	1359455	1176484	1176484	1320450	1430818	1102826	1214848	1283676	1461367	1337090	1337090	1331122	1337090	1247392	1374291	1136564	1302724	1205517	1462078	1462078	1341482	1285017	1490546	1489440	1489440	1489440	1415785	1422301	1422301	1489440	1489440	1489440	1489440	1489440	67682	1488024	1490546	1490546	1490546	1490546	1490546	1490546	1477550	1487156
14	68145	2569043	2568899	2568899	2319443	2320297	2122026	2122026	2191125	2513402	2018394	2185321	2336158	2504069	2349033	2349033	2343412	2349033	2243645	2388791	2061980	2199078	2270720	2535286	2535286	2364325	2221232	2569043	2568899	2568899	2568899	2450379	2495075	2495075	2568899	2568899	2568899	2568899	2568899	46517	2566515	2568868	2568868	2568868	2568868	2568868	2568868	2556675	2562427
15	80601	2829982	2805765	2805157	2528166	2483521	2266403	2266403	2349456	2741379	2237446	2413470	2542210	2770267	2518989	2518989	2587306	2518989	2373219	2621630	2283002	2415502	2461284	2783641	2783641	2528339	2624104	2829982	2805765	2805765	2805765	2747786	2684791	2684791	2805765	2805765	2805765	2805765	2805765	38345	2770834	2829784	2829636	2829678	2829784	2829636	2829678	2749003	2804112
16	97707	3441723	3437349	3437349	3037107	3056770	2817129	2817129	2819918	3326415	2651106	2874125	3078190	3316259	3073799	3073799	3119390	3073799	2904439	3213489	2514397	2842564	2986236	3394497	3394497	3103575	3105162	3441723	3437349	3437349	3437349	3326184	3269712	3269712	3437349	3437349	3437349	3437349	3437349	74859	3363477	3433801	3434922	3432304	3433801	3434922	3432304	3328364	3410274
17	134235	4673577	4648980	4642057	3786054	4230085	3855328	3855328	3850416	4567847	3678728	3813655	3796934	4542462	4190784	4190784	4242348	4190784	3949862	4326308	3563446	3987071	4093701	4580679	4580679	4224327	4092262	4673577	4648980	4648980	4648980	4489075	4460780	4460780	4648980	4648980	4648980	4648980	4648980	95165	4628664	4673336	4673577	4673013	4673336	4673577	4673013	4598920	4424565
18	34830	1298310	1298264	1298264	1116330	1180169	1052166	1052166	1062650	1289457	1011578	1122390	1120832	1263373	1179393	1179393	1196903	1179393	1111832	1207212	1054221	1128019	1134016	1283634	1283634	1180527	1193778	1298310	1298264	1298264	1298264	1256560	1258187	1258187	1298264	1298264	1298264	1298264	1298264	15094	1295051	1298287	1297821	1297674	1298287	1297821	1297674	1282675	1245675
19	129378	5391115	5390051	5390051	4445642	4920845	4249882	4249882	3455667	5228816	4080627	4555242	4465009	5221524	4804360	4804360	4921229	4804360	4447867	5031442	4093950	4552224	4502949	5330648	5330648	4846122	4881489	5391115	5390051	5390051	5390051	5177585	5118548	5118548	5390051	5390051	5390051	5390051	5390051	104277	5378359	5390745	5390745	5390636	5390745	5390745	5390636	5298337	5379328
20	53736	1935264	1935245	1934911	1760997	1798424	1690204	1690204	1723811	1915863	1611246	1663074	1765590	1900405	1786776	1786776	1778398	1786776	1699242	1815956	1546608	1672372	1716739	1920965	1920965	1800026	1820181	1935264	1935245	1935245	1935245	1879296	1895010	1895010	1935245	1935245	1935245	1935245	1935245	39021	1933408	1935264	1935264	1935264	1935264	1935264	1935264	1925840	1778152
21	22716	815820	792317	792317	709429	752276	676622	676622	663488	788790	622824	689499	724222	801415	739467	739467	735707	739467	708144	739978	658415	672793	696147	789565	789565	744049	738436	815820	792317	792317	792317	776068	785508	785508	792317	792317	792317	792317	792317	8453	791237	815820	814111	814079	815820	814111	814079	783109	763867
22	46692	1684447	1683665	1683022	1481022	1555105	1344720	1344720	1449343	1649746	1307556	1374768	1484293	1640897	1563671	1563671	1535433	1563671	1433389	1567244	1237825	1437987	1461204	1653885	1653885	1563095	1531620	1684447	1683665	1683665	1683665	1626598	1651942	1651942	1683665	1683665	1683665	1683665	1683665	31529	1677015	1684379	1684379	1684379	1684379	1684379	1684379	1666396	1662986
X	75321	3092832	3078841	3075712	2642933	2856864	2496788	2496788	2508583	2992337	2307560	2568192	2650002	3026445	2790627	2790627	2787430	2790627	2643486	2827221	2398885	2664174	2631447	3000763	3000763	2798212	2803061	3092832	3078841	3078841	3078841	0	0	0	3078841	0	0	0	0	107010	3067131	3092809	3091911	3091878	3092809	3091911	3091878	2992599	3051020
Y	4812	162161	162161	162161	143524	145893	109354	109354	6632	97783	111569	134763	145990	161962	19348	19348	150456	19348	15948	152019	45924	14	125610	162122	162122	21954	132419	162161	162161	162161	162161	0	0	0	162161	0	0	0	0	0	102958	162161	162141	157612	162161	162141	157612	0	0
Total	2230170	81782923	81322388	81260377	71518472	73823086	67261843	67261843	67176165	79236864	63644427	68573101	71910356	79572381	73967181	73967181	74056502	73967181	69645412	75496612	64071227	69382318	70344948	80219972	80219972	74339101	73813415	81759992	81299488	81299488	81296794	75557393	75621221	75621221	81299488	78057853	78057853	78057853	78057853	1860768	80919477	81772804	81747985	81718178	81772804	81747985	81718178	80123998	80346508

## Sheet: Table S3
Table S3: Density of rank scores based on 100 bins (bin size = 0.01).
bin	SIFT_freq	SIFT4G_freq	Polyphen2_HDIV_freq	Polyphen2_HVAR_freq	LRT_freq	MutationTaster_freq	MutationAssessor_freq	FATHMM_freq	PROVEAN_freq	MetaSVM_freq	MetaLR_freq	M-CAP_freq	PrimateAI_freq	DEOGEN2_freq	BayesDel_addAF_freq	BayesDel_noAF_freq	ClinPred_freq	LIST-S2_freq	fathmm-MKL_freq	fathmm-XF_freq	VEST4_freq	REVEL_freq	MutPred_freq	MVP_freq	MPC_freq	CADD_freq	CADD_hg19_freq	DANN_freq	Eigen_freq	Eigen-PC_freq	GenoCanyon_freq	fitCons_i6_freq	fitCons_gm_freq	fitCons_h1_freq	fitCons_hu_freq	LINSIGHT_freq	GERP++_freq	phyloP100way_vertebrate_freq	phyloP30way_mammalian_freq	phyloP17way_primate_freq	phastCons100way_vertebrate_freq	phastCons30way_mammalian_freq	phastCons17way_primate_freq	SiPhy_freq	bStatistic_freq
0	0.0192859	0	0	0	0.00999707	0	0.010087	0.0100385	0.010046	0.00929811	0.0101073	0.00992617	0.00936716	0.00950993	0.0113138	0.0101281	0.0116099	0.010629	0.0117897	0.00930937	0.00965066	0.00979304	0.00944782	0.0080398	0.00787379	0.0103272	0.010256	0.011023	0.0102693	0.0102656	0	0.00655173	0.00539395	0.00664547	0.00578731	0.000613188	0.0102662	0.0102402	0.0102362	0.0102317	0	0	0.0170514	0.0102089	0.0126202
0.01	0.00069424	0.0231191	0	0.0277547	0.0100022	0	0.010065	0.010028	0.00988274	0.00931661	0.009894	0.0100884	0.00936881	0.00950688	0.0113196	0.0105926	0.0116053	0.0106867	0.011732	0.00942245	0.0106221	0.00929242	0.00957865	0.00904762	0.00787873	0.0103107	0.0102475	0.0109472	0.0102676	0.0102628	0.024371	0.00702371	0.00726758	0.00479303	0.00659575	0.0410427	0.0102101	0.0102294	0.0102415	0.0102342	0	0.0393201	0	0.0102175	0.0130987
0.02	0.0100317	0.00688649	0.0589253	0	0.01	0	0.00987629	0.00981658	0.0102428	0.00925555	0.00990004	0.0100126	0.00936881	0.00947132	0.011589	0.0107761	0.0116025	0.0105824	0.0117748	0.00941824	0.00965428	0.011272	0.00906465	0.00596707	0.00788697	0.0103173	0.0102828	0.010926	0.0102632	0.010252	0.00949857	0.00441993	0.00583346	0.00523199	0.00437848	0.0199874	0.0102384	0.0102262	0.0101995	0.0101798	0	0	0.0192209	0.0102299	0.00326032
0.03	0.0100121	0.00998608	0	0	0.0100009	0	0.0100093	0.0101035	0.00971643	0.00933536	0.0102928	0.0100514	0.00936841	0.00958655	0.011711	0.0108373	0.0116019	0.0106137	0.0117287	0.00941729	0.00989168	0.00935477	0.0092769	0.0138736	0.00788694	0.010294	0.0101626	0.0109143	0.010267	0.0102515	0.00762227	0.0044406	0.00464142	0.00425282	0.00353881	0.0220285	0.0101914	0.0102281	0.0102767	0.0103363	0	0	0	0.0102201	0.0119931
0.04	0.00992513	0.00992658	0	0.0315961	0.00999995	0	0.0098597	0.00988215	0.0100208	0.00924587	0.00990095	0.00993145	0.00936752	0.00944851	0.0117474	0.0108517	0.0116157	0.0107363	0.0117538	0.00943236	0.0095374	0.00987374	0.00967674	0.00873711	0.00789224	0.010292	0.0102282	0.0109076	0.0102585	0.0102519	0.00967915	0.00701733	0.00717084	0.00484135	0.00472483	0.0170634	0.0102732	0.0102101	0.0102	0.0101582	0	0	0.0125204	0.0102082	0.011753
0.05	0.0100698	0.0101331	0	0	0.00999945	0	0.00159184	0.0103867	0.0097986	0.00936547	0.0100877	0.0100702	0.00937714	0.00957765	0.0117822	0.0108602	0.0116039	0.0105269	0.0117687	0.00939543	0.0101065	0.0102445	0.00968514	0.00671591	0.00787891	0.0102662	0.0102154	0.0109117	0.010256	0.0102462	0.010007	0.00534747	0.00508548	0.00971119	0.00914373	0.0143108	0.0103042	0.0101767	0.0101962	0.00989482	0	0.0255308	0.00933732	0.0102012	0.00486495
0.06	0.00989459	0.00998774	0	0.020182	0.0100006	0	0.0277909	0.00950615	0.00962573	0.00919301	0.0100343	0.0101233	0.00936056	0.009486	0.0117676	0.0108742	0.0116003	0.0106569	0.0117788	0.00943132	0.0105465	0.0105103	0.00939725	0.01351	0.00785063	0.0102905	0.0102584	0.0109185	0.0102644	0.0102528	0.00980993	0.0095967	0.00881383	0.0112332	0.0116014	0.0264541	0.0100838	0.0102205	0.0102393	0.0101768	0.130684	0	0.0137774	0.0101993	0.0124
0.07	0.0101505	0.0100848	0.0315782	0	0.00999977	0	0.00070952	0.00991981	0.0102323	0.00929203	0.00988103	0.00974951	0.00937633	0.00947619	0.0117971	0.0108682	0.0116075	0.010586	0.0117708	0.00942542	0.00953385	0.0106193	0.00887306	0.0072943	0.00789189	0.0103028	0.0101882	0.0109176	0.0102545	0.0102431	0.0102311	0.00402928	0.0132058	0.0100638	0.0137753	0.0165319	0.0102147	0.0102888	0.0102291	0.0106506	0	0.0140635	0.0101565	0.0102094	0.0118911
0.08	0.0100291	0.00994425	0	0.0149503	0.0100006	0.184129	0.00989136	0.0106293	0.0109846	0.00926711	0.00976979	0.0102471	0.00936245	0.0095352	0.0117787	0.010871	0.0116064	0.0107782	0.0117821	0.00940606	0.00968442	0.00713228	0.0105012	0.0102883	0.00788688	0.0102493	0.0103011	0.010914	0.0102481	0.0102374	0.0102094	0.0164347	0.00635607	0.00910115	0.00651718	0.0194952	0.0102264	0.0101897	0.0102196	0.0102993	0	0.00990845	0.00812621	0.0101974	0.005544
0.09	0.00995775	0.00976111	0.016078	0	0.00999996	0	0.0101422	0.00931037	0.00994438	0.00943882	0.0100465	0.0100368	0.00936731	0.00952341	0.0117744	0.0108677	0.0116005	0.0105975	0.0117819	0.00944161	0.00981987	0.0107073	0.00854392	0.00857692	0.0078728	0.0102995	0.0102089	0.0109077	0.0102592	0.0102326	0.0101714	0.0110185	0.0245451	0.0106649	0.0039206	0.0204056	0.0103098	0.0101422	0.0102995	0.00976501	0	0.013791	0.0124841	0.0101966	0.0129418
0.1	0.00993166	0.0100299	0	0.0128395	0.00999954	0	0.00458967	0.0106651	0.00870851	0.009334	0.0102949	0.00975607	0.00936916	0.00947519	0.0117864	0.0108754	0.011603	0.0106347	0.0118014	0.00940551	0.00989515	0.0106651	0.0100864	0.00895281	0.00788829	0.0102584	0.0101997	0.010903	0.0102478	0.0102362	0.0101937	0.00247464	0	0.0158283	0.0313135	0.0199283	0.01021	0.0103021	0.0100572	0.0103909	0	0.00960852	0.00952784	0.010189	0.00974535
0.11	0.010153	0.00999657	0.0107872	0.00970245	0.00999972	0	0.0154671	0.00973373	0.010877	0.00915428	0.00972203	0.0100545	0.00937064	0.00954339	0.0118088	0.0108934	0.0116029	0.0106685	0.0117937	0.00943741	0.00992682	0.0105936	0.00909145	0.0097216	0.00788732	0.0102967	0.0102781	0.0108922	0.0102444	0.010231	0.0101449	0	0.00528997	0.00566996	0	0.0196027	0.0101931	0.0102687	0.0104548	0.00973967	0	0.0104784	0.00952493	0.010191	0.00643623
0.12	0.00969049	0.0102619	0.0162606	0.0171838	0.010001	0	0.0105071	0.0103938	0.0093227	0.00935309	0.0100833	0.00998481	0.00936936	0.00950966	0.0117767	0.0108841	0.0116048	0.0106864	0.0117949	0.00942512	0.00992531	0.0105141	0.00932041	0.00953135	0.00788942	0.0102909	0.0101173	0.010889	0.0102537	0.010225	0.0101486	0	0.0100235	0.00107601	0.000137206	0.0195602	0.0102202	0.0101093	0.0101172	0.0099737	0	0.0101597	0.0105555	0.0102114	0.0141737
0.13	0.0101206	0.0100196	0.0056382	0.00575175	0.00999932	0	0.00703639	0.00935957	0.00963947	0.009247	0.0100626	0.0101575	0.00936574	0.00952133	0.0118061	0.0108921	0.0116078	0.0105574	0.0117982	0.00940853	0.00990554	0.0103693	0.0095317	0.0093474	0.00785747	0.0102648	0.0102075	0.0108876	0.0102392	0.0102376	0.0101497	0	0	0	0	0.0199031	0.0102081	0.0101989	0.0101823	0.0106127	0.0204996	0.00944413	0.00959942	0.0101868	0.0111585
0.14	0.0102696	0.00971894	0.00941165	0.0128117	0.00999898	0	0.013869	0.00991225	0.0117292	0.00936394	0.0100096	0.00998646	0.0093711	0.00950696	0.0118081	0.0108711	0.0116128	0.0105245	0.0118016	0.00942875	0.00984775	0.00681721	0.00971111	0.00911573	0.00789353	0.0102558	0.0102288	0.010888	0.0102297	0.0102422	0.0101341	0.0790298	0.0412787	0	0.052109	0.0194979	0.0101416	0.010248	0.0102064	0.0106652	0	0.00982767	0.00970197	0.0101919	0.00717268
0.15	0.00989827	0.0102698	0.0120966	0.00488036	0.0100026	0	0.00863183	0.010576	0.010087	0.00913964	0.0099935	0.0101257	0.00936528	0.00949049	0.0118051	0.0108937	0.0116026	0.0108494	0.0118098	0.00942814	0.00975034	0.0101039	0.00986166	0.00921672	0.0078606	0.0103087	0.0103061	0.0108953	0.0102298	0.0102416	0.0101407	0	0	0.0652142	0	0.0196596	0.0101636	0.0101442	0.0097615	0.0102465	0.00973374	0.010324	0.0103231	0.0101855	0.0105287
0.16	0.00974996	0.00977058	0.0089006	0.0129968	0.0099967	0	0.014481	0.0100743	0.00814838	0.0093898	0.00991265	0.00993412	0.00937024	0.00948325	0.0117948	0.0108838	0.0116091	0.0105188	0.011807	0.00942245	0.00966625	0.00993518	0.00856976	0.00889063	0.00791663	0.0102975	0.0101964	0.0109024	0.0102294	0.0102289	0.0101463	0	0.00620044	0	0	0.0197902	0.0101762	0.010402	0.0104854	0.0102392	0.0112596	0.0100566	0.00974762	0.0102117	0.0133105
0.17	0.00984041	0.0100187	0.0112573	0.00895579	0.010003	0	0.0106674	0.0097052	0.0103982	0.00934279	0.0101541	0.00997468	0.00937599	0.00952823	0.011805	0.0108673	0.0116024	0.0107354	0.0118072	0.00942477	0.0109294	0.00976604	0.010123	0.00947076	0.0078809	0.0102515	0.0101861	0.0109087	0.0102464	0.0102465	0.0101344	0.00105595	0.00427374	0	0.00264515	0.0195484	0.0101805	0.0101106	0.00941645	0.0101029	0.0122169	0.0100332	0.0102927	0.0101876	0.00711556
0.18	0.0101928	0.00996386	0.00892704	0.00949528	0.0100002	0.0104626	0.00452289	0.00943583	0.0104055	0.00927524	0.00994725	0.00998339	0.00936881	0.00953131	0.0117676	0.0108821	0.0116078	0.0104963	0.0118116	0.00941226	0.0094497	0.0127395	0.00875652	0.0090524	0.00785453	0.0102726	0.0103189	0.0109134	0.0102383	0.0102418	0.0101217	0.00327811	0	0.00443645	0.00793979	0.0195446	0.0103628	0.0101384	0.0114509	0.00996414	0.0102385	0.0104205	0.00959714	0.0101985	0.00954615
0.19	0.00975127	0.0101697	0.0094822	0.0122223	0.0100029	0.0103925	0.00694491	0.0110833	0.0105899	0.00917684	0.010088	0.0100154	0.00936754	0.00951388	0.0118124	0.0108943	0.0116046	0.0108379	0.011811	0.00941876	0.0106649	0.00936202	0.0102862	0.00933869	0.00789383	0.0103122	0.0101113	0.0109099	0.01025	0.0102422	0.0101229	0.0179749	0.0281975	0.0100817	0.0162333	0.0176685	0.0103056	0.0102413	0.0100449	0.0101017	0.00930545	0.00995144	0.0101782	0.0101797	0.00722067
0.2	0.0106262	0.00972685	0.0102673	0.00813827	0.00999743	0.00995307	0.0133079	0.00980985	0.00857126	0.00932581	0.00988394	0.0100268	0.00937242	0.00950709	0.0118005	0.0108865	0.0116078	0.0106575	0.011808	0.00943079	0.00920367	0.00915931	0.00890665	0.00941999	0.00787266	0.0102755	0.0102619	0.0109061	0.0102438	0.0102475	0.0101122	0.0131288	0.00232116	0	0.0163412	0.0159655	0.00978623	0.010343	0.0104579	0.0100338	0.0105692	0.0098583	0.00989486	0.010205	0.0134881
0.21	0.00983778	0.0100455	0.0110735	0.0108919	0.0100033	0.0101213	0.00659404	0.00928424	0.0107188	0.00940847	0.0101179	0.00998928	0.00936027	0.00949598	0.0117977	0.0108699	0.0116017	0.0105755	0.0118049	0.0094137	0.0103522	0.00896357	0.00894233	0.00892126	0.00791123	0.0102947	0.0102722	0.0109121	0.0102527	0.0102307	0.010101	0.00653625	0	0	0.000882973	0.0142022	0.0102655	0.0100672	0.010051	0.0100381	0.0101612	0.0101394	0.00997227	0.0101734	0.0118614
0.22	0.00952663	0.010136	0.00949978	0.009619	0.00999279	0.0102032	0.0148251	0.0101653	0.0108076	0.00941648	0.00997713	0.00998566	0.00937319	0.00949993	0.0118038	0.0108982	0.0116069	0.0106608	0.0118044	0.00941784	0.0101961	0.0117045	0.0104861	0.0092358	0.00786187	0.0102654	0.0103005	0.01091	0.0102472	0.0102378	0.010114	0.0118017	0	0	0	0.0161181	0.0100256	0.010272	0.00819398	0.0101509	0.0101982	0.00999873	0.00983823	0.0101967	0.00601063
0.23	0.0108013	0.0102355	0.0101821	0.0104898	0.0100126	0.0102128	0.00851555	0.00999945	0.0086831	0.00908416	0.0098329	0.0101343	0.00936504	0.00951034	0.0117744	0.0108851	0.0116054	0.0105761	0.0117974	0.00942901	0.00878437	0.00856774	0.00901953	0.00920345	0.00787547	0.0103411	0.0101882	0.0109044	0.0102528	0.0102307	0.010133	2.05617e-05	0	0.0748946	0	0.0175266	0.010701	0.0102354	0.0120718	0.00997895	0.0101068	0.0100979	0.0100914	0.0101831	0.0123217
0.24	0.00961371	0.0100499	0.00968704	0.009976	0.00998143	0.0102362	0.00994769	0.00952392	0.0109373	0.00934114	0.0100061	0.0100614	0.00937373	0.00952271	0.0117894	0.0108759	0.0116027	0.0105168	0.0117878	0.00942163	0.00989158	0.011147	0.00906179	0.00927862	0.00788791	0.0102511	0.0102114	0.010889	0.0102669	0.0102234	0.0101143	0	0	0	0	0.0185058	0.0100788	0.010123	0.01022	0.00976914	0.0102905	0.00986877	0.00993034	0.0101821	0.00939636
0.25	0.0102714	0.0100237	0.0101228	0.0104384	0.0100114	0.0102251	0.00642383	0.0114167	0.0108185	0.00924301	0.0101192	0.0099781	0.00936981	0.0094997	0.0118311	0.0108957	0.0116064	0.010743	0.0117845	0.00942218	0.0109695	0.00816768	0.00905997	0.00941836	0.00785736	0.0102875	0.0102607	0.0108982	0.0102531	0.010223	0.0100935	0.042441	0	0	0	0.0186966	0.00962632	0.0103315	0.0102462	0.00908521	0.0101838	0.0100735	0.00993595	0.0101767	0.0115017
0.26	0.00990234	0.00985992	0.00965183	0.00912965	0.0100095	0.0102354	0.0135376	0.00878538	0.00852753	0.00935007	0.00988605	0.00990584	0.00936386	0.00951502	0.0117789	0.0108638	0.0116051	0.0107937	0.0117779	0.00941661	0.00958723	0.0106538	0.0105862	0.00906853	0.007863	0.0103052	0.0102547	0.0109131	0.0102661	0.0102381	0.0100972	0	0.123992	0	0.102947	0.0184322	0.0105537	0.0101357	0.0102086	0.0219199	0.0101506	0.00994324	0.0097324	0.0101737	0.00863975
0.27	0.00942185	0.00975275	0.0102758	0.010108	0.00997122	0.0102447	0.00458106	0.00958771	0.0103473	0.00921825	0.0099682	0.0100006	0.00936635	0.00950142	0.0118152	0.0108865	0.011606	0.0104987	0.0117706	0.00942269	0.00944837	0.0103573	0.00909667	0.00928808	0.00792912	0.0102977	0.0102153	0.010878	0.0102496	0.0102162	0.0100999	0	0	0.00383024	0	0.0173418	0.0104181	0.0102234	0.0101437	0	0.0102422	0.00996882	0.00986854	0.0101797	0.0105707
0.28	0.00999933	0.0101951	0.00996525	0.0103948	0.00999506	0.0102587	0.0153481	0.010451	0.0102705	0.00946488	0.00988237	0.010092	0.00938475	0.00953865	0.0117883	0.010914	0.0116157	0.0106969	0.0117709	0.00943138	0.0104516	0.0100899	0.00912444	0.00919319	0.00786572	0.010334	0.0101635	0.0109292	0.0102715	0.0102364	0.0101075	0.033132	0	0.0131542	0	0.0183666	0.00979752	0.0101747	0.0103807	0.00894143	0.010151	0.00994473	0.0099437	0.0101911	0.0102865
0.29	0.0106288	0.00988458	0.00991027	0.00944442	0.0100125	0.0102413	0.0102998	0.0104068	0.0103002	0.00912019	0.0102228	0.0101222	0.00935372	0.009481	0.0117868	0.0108692	0.0115914	0.0104585	0.0117357	0.00941384	0.00915914	0.00984377	0.00912632	0.00920632	0.00788771	0.0102571	0.0102356	0.0108729	0.0102415	0.0102317	0.0100686	0	0	0.0129654	0	0.0172832	0.00993462	0.0101477	0.00995853	0.00966886	0.0101383	0.0100048	0.00973684	0.0101595	0.00996841
0.3	0.00987727	0.00980478	0.00993129	0.00990725	0.00998496	0.0102519	0.0109117	0.010735	0.0102801	0.0092929	0.00989451	0.0099893	0.00937201	0.00951463	0.0118219	0.0108895	0.0116035	0.0106117	0.0117465	0.0094158	0.0101562	0.00960932	0.0091571	0.0092535	0.00786892	0.0103324	0.010258	0.0108763	0.0102678	0.0102241	0.0100826	0.00276969	0	0.00566056	0	0.0155097	0.0101064	0.0102494	0.00998915	0.0131838	0.0101992	0.00966332	0.00988353	0.0101624	0.00883863
0.31	0.0104879	0.0101212	0.0100721	0.00993496	0.010066	0.0102532	0.00935447	0.0104202	0.0101757	0.00940041	0.00990161	0.0100453	0.00936376	0.00950699	0.0117781	0.010883	0.011606	0.0108932	0.0117349	0.00942934	0.010024	0.0093763	0.0106871	0.00932248	0.00789664	0.0103397	0.0102502	0.010868	0.0102503	0.010224	0.010099	0.0154067	0	0.012352	0.00161872	0.01657	0.0106754	0.0102388	0.00996418	0.00760241	0.0102396	0.00980624	0.0096246	0.0101595	0.00893748
0.32	0.00946076	0.00957333	0.01012	0.0100058	0.0100116	0.0102535	0.00771581	0.00961518	0.0100788	0.00921653	0.0101277	0.00987673	0.00937563	0.0095212	0.0118099	0.0108782	0.0116053	0.0105811	0.0117293	0.00942136	0.00986894	0.0114225	0.00918371	0.00921177	0.00788055	0.0102464	0.0102417	0.0108552	0.0102654	0.010232	0.0100759	0.00591857	0.000509046	0.00487923	0.00323358	0.0177599	0.01043	0.0101374	0.0100681	0.00926752	0.0101787	0.0098639	0.0099871	0.0101771	0.0107739
0.33	0.00998996	0.010061	0.00987591	0.010026	0.00996734	0.0102537	0.0127273	0.008716	0.0100633	0.00948059	0.0100958	0.0100221	0.00937161	0.00950681	0.0117921	0.0108936	0.0116024	0.0106051	0.0117256	0.00942207	0.00974719	0.00889303	0.00916229	0.00929025	0.00785194	0.0103157	0.0103742	0.0108612	0.0102687	0.0102299	0.0100975	0.00932475	0.0126572	0	0.0269677	0.0180506	0.00988039	0.0101657	0.00976409	0.0109858	0.0103607	0.0097806	0.00967722	0.0101478	0.0103936
0.34	0.0106421	0.0106866	0.00990397	0.010058	0.0099736	0.0102544	0.0114392	0.0098908	0.00993345	0.00911492	0.00987338	0.0100143	0.00936408	0.00951592	0.0118142	0.0108666	0.0116037	0.0106493	0.0117155	0.00942233	0.010675	0.0109101	0.00916715	0.00920524	0.00793884	0.0103473	0.0102963	0.010826	0.010254	0.0102452	0.010067	0.0147498	0.00199382	0.0454522	0.0002523	0.0168205	0.0103228	0.0102213	0.0101834	0.00588837	0.00973666	0.0096718	0.00954294	0.0101653	0.0105734
0.35	0.0094195	0.0101548	0.0099921	0.0103226	0.00985917	0.0102566	0.00757045	0.0111764	0.00999175	0.00941896	0.00993026	0.0101307	0.00937356	0.00950488	0.0117905	0.0108932	0.0116	0.0106643	0.0117139	0.0094226	0.00948258	0.0106264	0.00920503	0.00920741	0.00784499	0.0102867	0.0102229	0.0108512	0.0102353	0.0102308	0.0100003	0.00599161	0	0	0.00851543	0.015895	0.00961301	0.0101593	0.00974763	0	0.0109876	0.00968605	0.00971314	0.0101355	0.0103217
0.36	0.00999645	0.009332	0.00993919	0.00955036	0.0100572	0.0102555	0.010435	0.00908089	0.00986989	0.00925048	0.0100614	0.00992243	0.00936253	0.00951844	0.0117815	0.0108731	0.0116058	0.0105995	0.0117067	0.00941931	0.0104189	0.00831307	0.00921225	0.00927085	0.0078878	0.0103061	0.0101034	0.0108889	0.0102698	0.0102233	0.010157	0	0.0477349	0.00186932	0.0124401	0.015758	0.00993988	0.0101665	0.0101436	0	0.0106845	0.0100006	0.00996914	0.0101524	0.0100888
0.37	0.0105936	0.00974898	0.0102569	0.0101356	0.0103448	0.0102573	0.0110371	0.0103014	0.00975996	0.00933863	0.0101108	0.0100321	0.00936512	0.00951026	0.0118083	0.0108908	0.0116022	0.0107673	0.0116982	0.00942457	0.00926628	0.0101724	0.00921358	0.00925372	0.00786031	0.010272	0.0102177	0.0108324	0.0102338	0.0102387	0.00997811	0.0380466	0	0.0105344	0.007895	0.0152856	0.0101836	0.0102319	0.0105561	0	0.00978664	0.0096637	0.00982047	0.0101177	0.00942917
0.38	0.00904519	0.0102168	0.0098777	0.0100531	0.00986829	0.0102557	0.00831267	0.00972314	0.00966202	0.00928325	0.00983931	0.0100788	0.00938031	0.00949527	0.0117685	0.0108685	0.0116012	0.0105158	0.0116923	0.00942224	0.0101728	0.00996083	0.0107844	0.00915864	0.00786929	0.0103254	0.0103213	0.0107493	0.0102556	0.010218	0.00997669	0	0	0.00954308	0.00782281	0.016002	0.0103938	0.0101738	0.00853895	0	0.00977027	0.00937378	0.00958357	0.0101227	0.00974714
0.39	0.00964445	0.0106666	0.0100794	0.00993879	0.0100503	0.0102631	0.00997074	0.0113485	0.00967032	0.0092486	0.0100295	0.00995823	0.00935989	0.00952022	0.0118107	0.010872	0.011598	0.0107507	0.0116903	0.00942363	0.010032	0.00974975	0.00921514	0.00923809	0.00788684	0.0102602	0.0101467	0.0108111	0.0102564	0.0102316	0.00993849	0.00515656	0	0.0185003	0	0.0150105	0.00957375	0.0101474	0.0132467	0	0.00674612	0.0102932	0.00969794	0.0101314	0.0101747
0.4	0.0101977	0.00958986	0.00978703	0.00995532	0.00962883	0.0102505	0.0093058	0.00797845	0.00959139	0.00930197	0.0100332	0.00999835	0.0093703	0.00950927	0.0117793	0.0108855	0.0116003	0.010339	0.0116796	0.00943038	0.00992874	0.0114374	0.0092616	0.00924581	0.00790296	0.0103551	0.0104311	0.0108886	0.010231	0.0102356	0.0106544	0.00892447	0.0421318	0.00259837	0	0.0167211	0.0110049	0.0100931	0.00567971	0.111047	0.00912873	0.00935564	0.00974733	0.0101077	0.00964658
0.41	0.0109272	0.0100858	0.0101681	0.0100873	0.00966469	0.0102801	0.0106278	0.010358	0.00959883	0.00931973	0.0100679	0.0100011	0.00937646	0.00951103	0.011769	0.0108488	0.0116027	0.0107258	0.0116775	0.00942334	0.0098018	0.00933762	0.00927587	0.00923909	0.00786661	0.0102483	0.0101967	0.0107037	0.0102197	0.0102388	0.0101471	0.0132689	0	0.00659097	0.0689584	0.0160117	0.0100394	0.0101869	0	0	0.0143849	0.00995971	0.00965234	0.0100784	0.00932713
0.42	0.00877076	0.0106731	0.0101385	0.0101379	0.0107269	0.0102533	0.0113684	0.0114965	0.0115208	0.00931152	0.0099337	0.0100846	0.0093632	0.0095105	0.0117823	0.0108679	0.011601	0.010813	0.0116662	0.00942323	0.00971009	0.00914772	0.00926187	0.00926273	0.00788368	0.0103019	0.0102078	0.0108961	0.010242	0.010236	0.00897774	0.000415794	0.000194176	0	0	0.0119365	0.00913399	0.0101624	0	0	0.0125308	0.00928844	0.0101722	0.0100867	0.00951086
0.43	0.0093461	0.00942113	0.00976598	0.009896	0.0100298	0.0102335	0.0114863	0.00785689	0.00943099	0.009268	0.0100121	0.0099159	0.00937062	0.00951536	0.011767	0.0108622	0.0115963	0.0102635	0.0116623	0.00942331	0.0105357	0.0107816	0.00929985	0.00923534	0.00790391	0.0102449	0.0102158	0.010654	0.0102448	0.0102261	0.0113342	0.0206589	0	0.0291589	0	0.010551	0.0107768	0.0101708	0	0	0	0.00947051	0.00989046	0.0100711	0.0122736
0.44	0.00996777	0.00997949	0.0102565	0.0101249	0.0105215	0.0102849	0.00841059	0.0118382	0.00951841	0.00935642	0.0100197	0.0100861	0.00937126	0.00949952	0.0117751	0.0108688	0.0116005	0.0107192	0.011659	0.00941805	0.00950172	0.0105648	0.00929858	0.00919413	0.00785617	0.0103078	0.0102247	0.0108576	0.0102276	0.0102162	0.00934074	0.00639756	0	0.00405606	0	0.0111723	0.00998779	0.0101072	0	0	0	0.00942842	0.00929732	0.0100507	0.00858085
0.45	0.0107602	0.0106371	0.00971068	0.0097477	0.0104509	0.0102349	0.00897048	0.00776711	0.0108554	0.00927855	0.0100633	0.0100261	0.00936235	0.00951794	0.0117572	0.0108415	0.0115977	0.0109574	0.0116593	0.00942618	0.0103013	0.00862553	0.00929128	0.00925272	0.00787422	0.0103367	0.010173	0.0106479	0.010235	0.0102366	0.0107806	0.0120119	0.0576415	0.0113915	0.00836061	0.00970245	0.010172	0.010149	0.100799	0.00200904	0	0.0112693	0.00941164	0.0100562	0.0113647
0.46	0.0117132	0.00907906	0.0100903	0.010298	0.00978192	0.0101566	0.0112589	0.0112657	0.00886665	0.00921239	0.00986994	0.00993683	0.00938197	0.00951303	0.0117743	0.0108716	0.0116179	0.0106562	0.0116685	0.00942789	0.00929209	0.0101373	0.00928498	0.00924382	0.00791845	0.0103028	0.0103652	0.0107212	0.01023	0.01021	0.00908014	0.0184362	0	0.000368496	0.000544622	0.00830571	0.00916706	0.0101237	0	0.0057241	0	0.00800181	0.0106842	0.0100503	0.00896264
0.47	0.00850426	0.00974258	0.0102812	0.00986417	0.00790682	0.0102756	0.00855965	0.0102512	0.0101337	0.00932646	0.0101158	0.0100243	0.00936087	0.00950659	0.0117443	0.0108251	0.0115803	0.0102737	0.0116176	0.00941505	0.0101154	0.00992265	0.0108581	0.00923811	0.00788121	0.0102454	0.0100912	0.0107044	0.0102211	0.0102299	0.00757109	0	0	0.0188283	0.0242414	0.00791555	0.0109813	0.0100543	0	0.0234344	0	0.00917998	0.00937715	0.0100202	0.00927927
0.48	0.00913399	0.0103321	0.00964478	0.00995667	0.0095807	0.0106433	0.0108617	0.00942651	0.00994858	0.00930401	0.00996397	0.0100332	0.00935983	0.00950246	0.0117742	0.0108405	0.0115966	0.0106446	0.0116378	0.0094231	0.0100504	0.00973975	0.00930114	0.00923518	0.00785736	0.0103518	0.0103213	0.01084	0.0102281	0.0102063	0.0171838	0.0111443	0.0023416	0.0157716	0.00589093	0.00753291	0.0101234	0.01012	0	0.00035188	0	0.0108445	0.0106499	0.0100091	0.0112504
0.49	0.00991614	0.010963	0.0104562	0.0101854	0.0122172	0.00980404	0.00968333	0.0113491	0.00994933	0.00931047	0.010023	0.00998105	0.00937765	0.00952383	0.011719	0.0108402	0.0116024	0.0106931	0.0116447	0.00942275	0.00994217	0.011134	0.00926867	0.00920547	0.00788726	0.0102647	0.0103042	0.010524	0.010204	0.0102197	0	0.0125473	0.0132885	0.000876324	0.00856661	0.00665532	0.00848992	0.0100891	0	0.00540951	0	0.00853934	0.00855496	0.0100191	0.010885
0.5	0.0108766	0.00876051	0.00948623	0.00970381	0.00765267	0.00959632	0.010838	0.0104478	0.0114594	0.00927833	0.00991079	0.0100431	0.00936929	0.00950146	0.0117516	0.0108217	0.0115887	0.0108388	0.0116228	0.00942139	0.00984169	0.00929984	0.00926216	0.00925345	0.00786691	0.0103293	0.0100869	0.0106631	0.0102195	0.0102243	0.0124662	0.000727794	0.00633775	0.0124227	0.00265962	0.00614048	0.0106793	0.0100554	0	0.0217074	0	0.010094	0.00961954	0.00999689	0.0092083
0.51	0.0120924	0.0093761	0.0106436	0.0103238	0.0092647	0.0127559	0.0109751	0.00968575	0.00973769	0.00930129	0.0100261	0.0100128	0.00936732	0.00950822	0.0117449	0.0108319	0.0116003	0.0107619	0.011622	0.00941623	0.00973686	0.0106199	0.00925566	0.00919548	0.00789133	0.0102325	0.0103773	0.0105864	0.0102405	0.0102194	0.022307	0	0.0156116	0.018854	0	0.00582125	0.00928346	0.0100451	0.0107404	0.00247749	0	0.0122667	0.0109364	0.00996809	0.0104443
0.52	0.00656615	0.0100128	0.00979071	0.0098493	0.0117291	0.0110618	0.0088304	0.00908328	0.00968781	0.00929025	0.0100556	0.0100436	0.00936877	0.0095166	0.0117169	0.0108031	0.0115903	0.0103289	0.0116146	0.00942111	0.00969749	0.00891953	0.0092248	0.00925048	0.00787712	0.0102801	0.0102303	0.0106993	0.010222	0.0102191	0	0.0496632	0.0086844	0.0029021	0	0.00549504	0.0113343	0.00999552	0.00872627	0.0103465	0	0.00722927	0.009977	0.00996684	0.00944373
0.53	0.0145615	0.0107346	0.0101765	0.00992152	0.0161889	0.00874932	0.00804548	0.0106868	0.00963397	0.00930172	0.00994188	0.0100152	0.00936357	0.00951125	0.0117228	0.0108103	0.0115946	0.0109722	0.0116174	0.00942144	0.0104467	0.0101461	0.00918867	0.00923671	0.00789289	0.0103515	0.0101027	0.0106456	0.010212	0.0101778	0	0	0.00703681	0	0.0601162	0.0048883	0.010049	0.00998246	0.0104943	0.00971797	0	0.00814026	0.00835208	0.00994728	0.0102067
0.54	0.00812499	0.011638	0.0103093	0.0102221	0	0.0146444	0.00896712	0.00952809	0.00967492	0.00930076	0.010084	0.00996691	0.00936735	0.00951294	0.0117052	0.01081	0.0115945	0.0105536	0.011577	0.00942147	0.00952656	0.00989343	0.00913479	0.00924534	0.00786959	0.0103086	0.0102533	0.0106684	0.0102311	0.0102172	0	0	0.00925461	0	0	0.00458682	0.00821556	0.0100611	0.00939414	0.00747367	0	0.00933491	0.0126289	0.00995366	0.0100278
0.55	0.00882624	0.00836962	0.00858378	0.00975427	0.0264686	0	0.00905036	0.0102906	0.0111918	0.00928306	0.00989946	0.0100494	0.00936925	0.00950351	0.0117252	0.0108098	0.0116082	0.0109233	0.011611	0.00942169	0.0103112	0.00965947	0.0105963	0.00922791	0.00788122	0.0102118	0.0101882	0.010568	0.0101952	0.0102104	0	0.00639809	0.0234029	0.0617539	0	0.00438314	0.0105952	0.00993991	0.00830926	0.0143477	0	0.0107475	0.00709425	0.00991789	0.0103432
0.56	0.00969919	0.00895666	0.01134	0.0100986	0	0	0.0119862	0.00988901	0.00959032	0.00933397	0.0101105	0.00998692	0.00938497	0.00951915	0.0116876	0.0107893	0.0116075	0.0102976	0.0116047	0.00943149	0.00939674	0.0107071	0.00902058	0.00923721	0.00788725	0.0102913	0.0104047	0.0104863	0.0102254	0.0101929	0	0.00902048	0	0	0.00814255	0.00378338	0.0108591	0.0100501	0.0109753	0.00796448	0	0.0126959	0.0118857	0.00990994	0.0089609
0.57	0.010775	0.00966192	0.00898422	0.00967778	0	0	0.0103693	0.00936447	0.00974248	0.00927432	0.00993227	0.0100426	0.00936721	0.00950735	0.0116951	0.0107807	0.0115961	0.0103381	0.011555	0.0094191	0.0101772	0.00909901	0.00897321	0.00924981	0.00790047	0.0102811	0.0100663	0.0103332	0.0102327	0.0101914	0	0.0138133	0.0099818	0	0.00786962	0.00455081	0.00903008	0.00998541	0.00993675	0	0	0.0154726	0.00900864	0.00990664	0.0104071
0.58	0.0121368	0.0104637	0.00908554	0.0101802	0	0.066541	0.00872908	0.0101121	0.00977413	0.00930252	0.0100083	0.00998356	0.00937043	0.00951715	0.0116876	0.010795	0.0116043	0.0107394	0.0115818	0.00942229	0.010137	0.0101163	0.0103763	0.00923512	0.00786258	0.0103304	0.0102537	0.010546	0.0102043	0.0102098	0	0	0	0	0.0157289	0.00656772	0.00912801	0.00990651	0.0105318	0	0	0	0.0100498	0.00989343	0.0105058
0.59	0.0139174	0.0114658	0.00988242	0.0102568	0	0	0.0126172	0.0108039	0.00972441	0.00927493	0.00994891	0.0100129	0.00936223	0.00949769	0.0116759	0.0107545	0.0115678	0.0107878	0.0115656	0.00941125	0.0100949	0.00977989	0.00879197	0.0092136	0.00785173	0.0102274	0.0103819	0.0103503	0.0101923	0.010166	0	0	0.0374119	0.0123745	0.0100065	0.00737008	0.0117091	0.00988236	0.00362276	0	0	0.0204427	0.011401	0.00985979	0.00973513
0.6	0	0.0127136	0.0105583	0.00955928	0	0	0.0120483	0.00983804	0.011056	0.00929164	0.00998532	0.0100125	0.00936079	0.00951304	0.0116592	0.010765	0.0116058	0.0103787	0.0115553	0.00941478	0.00924412	0.010631	0.0101476	0.00924484	0.00789934	0.0103236	0.0102242	0.0105217	0.0102342	0.0101883	0	0	0	0.0088942	0.00333547	0.00722175	0.00947174	0.00990626	0	0	0	0	0.00631011	0.00985798	0.0101754
0.61	0.0162465	0.00688864	0.0118182	0.0105003	0	0	0.00642039	0.00955268	0.00882236	0.00928521	0.0100405	0.0100212	0.00936924	0.00951265	0.0116573	0.010766	0.0116027	0.0113834	0.0115816	0.00942497	0.0100705	0.0102909	0.0086271	0.00922759	0.00786951	0.0103049	0.0100165	0.0102432	0.0102048	0.0101502	0	0.0685159	0.00341721	0.00867163	0.0305698	0.00675904	0.00951999	0.00995114	0	0	0	0	0.0141681	0.00986063	0.00960516
0.62	0	0.00731386	0.00997024	0.00962003	0.114613	0	0.0109159	0.0101001	0.0109532	0.00929989	0.0100617	0.00999712	0.00936731	0.00950315	0.0116709	0.0107439	0.0115937	0.00989572	0.0115407	0.0094163	0.0100857	0.00990124	0.00991417	0.00923585	0.00788419	0.0102288	0.0103487	0.0102688	0.0102125	0.0101751	0	0	0.00908431	0.0121732	0	0.00631406	0.00992536	0.00989762	0	0.118807	0	0.0296239	0.00801644	0.00984311	0.0101536
0.63	0.0195317	0.0161716	0.00657793	0.0104482	0	0	0.0105915	0.0100094	0.00929945	0.0093024	0.00992852	0.0100028	0.00937598	0.00951473	0.0116166	0.0107448	0.0116141	0.0107927	0.0114995	0.0094165	0.0100949	0.0095578	0.00975617	0.00923828	0.00787701	0.0102895	0.0100772	0.0101961	0.0101931	0.0101811	0	0	0.0181187	0.00963411	0.00589496	0.00588037	0.0100357	0.00993267	0	0	0	0	0.00883351	0.0098387	0.00920874
0.64	0	0.00901862	0.0133643	0.0100947	0	0	0.0108026	0.0091437	0.0103387	0.00928668	0.0100457	0.0100089	0.00936874	0.00950513	0.0116288	0.0107062	0.011599	0.00949723	0.0115221	0.00942207	0.0101299	0.0102194	0.0082208	0.00922789	0.00790953	0.0103342	0.0103457	0.00992047	0.0102312	0.0101468	0	0	0.000565414	0.00801354	0.00679734	0.00543593	0.00977171	0.00987827	0.105137	0	0	0	0.00980127	0.00983473	0.0104008
0.65	0.0243294	0.00982055	0.00963454	0.0101392	0	0	0.00902456	0.0111044	0.0103172	0.00932002	0.00999789	0.0100372	0.00936277	0.00951373	0.0116173	0.0107119	0.0115765	0.0118071	0.0115624	0.00941765	0.00933835	0.00983056	0.00942258	0.00922728	0.00787432	0.0102724	0.010095	0.0101483	0.0102094	0.0101304	0	0	0.0138932	0.00799407	0.0141516	0.00506135	0.0104114	0.00979207	0	0	0	0.04804	0.0108935	0.0098701	0.00981812
0.66	0	0.0107446	0.00928828	0.00907613	0	0	0.00948639	0.00905012	0.00925921	0.00928326	0.0100097	0.0100125	0.0093709	0.00950714	0.0115771	0.0106775	0.0116253	0.010684	0.0114819	0.00941842	0.0102155	0.0094854	0.0105648	0.00924216	0.00787871	0.010257	0.0103827	0.00934181	0.0102106	0.0101383	0	0	0.00895009	0	0.00541383	0.00479963	0.00786877	0.00979411	0	0	0	0	0.0123064	0.00983283	0.00996113
0.67	0	0.0119333	0.0101185	0.0104552	0	0	0.0111644	0.0102726	0.0104457	0.00928781	0.0099575	0.0100105	0.00937545	0.00951495	0.0115591	0.0106595	0.0115721	0.010597	0.0115229	0.00941377	0.0102785	0.0100485	0.00907778	0.00923525	0.00789185	0.0102216	0.0101619	0.00965846	0.0102008	0.0101302	0	0	0.0107574	0	0.0180066	0.00434552	0.0108115	0.00979806	0	0	0	0	0.0139374	0.00983127	0.0100562
0.68	0.0320532	0	0.0157027	0.0101378	0	0	0.00933043	0.0100665	0.0106092	0.00930632	0.0100098	0.00998592	0.00936889	0.00951193	0.011525	0.0106405	0.0116194	0.0105109	0.0114642	0.00941805	0.00947277	0.0105508	0.00889046	0.00923497	0.00787433	0.0102656	0.0102749	0.00943398	0.0102086	0.0101256	0	0	0.0168588	0.065431	0.00755684	0.00424126	0.0105439	0.00991559	0	0.000116596	0	0	0	0.00984815	0.0103408
0.69	0	0.013351	0	0.00945787	0	0	0.00811582	0.00993271	0.00948459	0.00928917	0.00997656	0.0100291	0.00936804	0.00950937	0.0115146	0.0106045	0.0115943	0.0107112	0.0114622	0.00941809	0.00955457	0.00928685	0.00994842	0.00922553	0.00788343	0.010268	0.0101599	0.00920645	0.0102065	0.0101171	0	0	0	0	0.00209311	0.00396772	0.0079567	0.0098098	9.32989e-05	0.00725183	0	0	0.0163536	0.00982109	0.00958653
0.7	0	0.0152048	0.0221921	0.00948064	0	0	0.0117381	0.0105502	0.00977876	0.00929887	0.0100235	0.0100013	0.00936359	0.00950818	0.0114837	0.0106002	0.0116012	0.0108763	0.0114783	0.0094194	0.0104505	0.010563	0.00973723	0.00923622	0.00786712	0.0102244	0.0100896	0.00953373	0.010184	0.0101256	0	0	0.0104548	0	0	0.00377801	0.0110643	0.00985594	0.0094977	0.013839	0	0.0427806	0	0.00982933	0.0105106
0.71	0	0	0	0.0094987	0	0	0.00948081	0.00944169	0.0107053	0.00929757	0.010026	0.0100019	0.00936701	0.00950845	0.0114606	0.010567	0.0115639	0.0106964	0.011436	0.00941864	0.0096848	0.00938685	0.00950986	0.00923384	0.0078844	0.0102652	0.0103768	0.00986974	0.0102304	0.0100715	0	0	0	0	0.0465515	0.00353779	0.00860454	0.00995728	0.00978989	0.00103529	0.559136	0	0.0198803	0.00983897	0.00967461
0.72	0.0462796	0.0176341	0	0.0117873	0	0	0.0109842	0.0109326	0.00931937	0.0093	0.0099464	0.0100216	0.00937572	0.00951193	0.01144	0.0105559	0.0116161	0.0105944	0.0114533	0.0094177	0.00975444	0.0098078	0.00928414	0.00923956	0.00786731	0.0102865	0.0100922	0.010802	0.0101944	0.010116	0	0	0	0	0	0.00358562	0.0111919	0.00977362	0.0150947	0	0	0	0	0.00986049	0.0100135
0.73	0	0	0.0287434	0.00926332	0	0	0.00936495	0.00954463	0.00959064	0.00928272	0.0100199	0.01001	0.00936161	0.00950835	0.0114124	0.010515	0.0115892	0.0107048	0.0114513	0.00941404	0.00983681	0.0101706	0.00905377	0.00922476	0.00789015	0.010306	0.0104392	0.0109556	0.0101758	0.010058	0	0.176498	0	0	0	0.00334593	0.00924813	0.00965879	0.00363468	0	0	0	0.0243055	0.00985453	0.010147
0.74	0	0.0208844	0	0.0105775	0	0	0.00903399	0.00946217	0.0107109	0.00931032	0.00999524	0.010006	0.00936885	0.00951317	0.0113951	0.0105232	0.0116116	0.0103702	0.011403	0.00941842	0.00993359	0.00980286	0.00994323	0.00923685	0.00788977	0.0102939	0.0101263	0.011153	0.0102169	0.0100764	0.432382	0	0.0811665	0	0	0.00342923	0.00927067	0.00965788	0	0	0	0	0	0.0098329	0.00990191
0.75	0	0	0	0.00925394	0	0	0.0109382	0.0102584	0.00958513	0.00928276	0.0100423	0.0100178	0.00937341	0.00950738	0.0113625	0.0104877	0.0115804	0.0105736	0.0113933	0.00941794	0.0100157	0.010149	0.00862712	0.00923934	0.00783011	0.010253	0.0100993	0.0106935	0.0101525	0.0100447	0	0	0	0.0707647	0	0.00295953	0.0119787	0.00963463	0	0	0	0	0	0.00983673	0.0100479
0.76	0	0.0255763	0	0.0124917	0	0	0.0106243	0.0103971	0.0104266	0.0092999	0.00996205	0.0100057	0.00936767	0.00951404	0.011345	0.0104773	0.0116583	0.0107457	0.0113888	0.00941104	0.0101168	0.00983511	0.00948422	0.00922824	0.00791619	0.0101696	0.0104257	0.0108821	0.0101765	0.0100487	0	0	0	0	0	0.0030482	0.00959936	0.00958107	0	0.110499	0	0	0.0315923	0.00983693	0.00989067
0.77	0	0	0.0651085	0.00977695	0	0	0.00948495	0.0101073	0.00986039	0.00930241	0.0100006	0.0100087	0.0093712	0.00950768	0.0113187	0.0104298	0.0115585	0.0105179	0.0113903	0.00942607	0.0102358	0.0101973	0.00924795	0.00923426	0.0078653	0.0102369	0.00998759	0.0111051	0.01019	0.0100442	0	0	0	0	0	0.00279347	0.00995895	0.00960939	0	0	0	0	0	0.00988316	0.0101558
0.78	0.0804239	0	0	0.0107943	0	0	0.00945542	0.00996233	0.0101411	0.00928229	0.0100231	0.0100095	0.00936477	0.0095093	0.011304	0.0104183	0.0116037	0.0107578	0.0114078	0.00941087	0.00941989	0.00989545	0.0099966	0.00923362	0.00790112	0.0103865	0.0101834	0.0113924	0.0101351	0.0100141	0	0	0.000991214	0.00250781	0	0.00273113	0.0069199	0.00965397	0.100255	0	0	0	0	0.00983926	0.00986798
0.79	0	0.0330068	0	0.00836571	0	0	0.0100553	0.00969713	0.0102041	0.00930058	0.00997838	0.010009	0.00936408	0.00951199	0.0112637	0.0104145	0.01161	0.0106821	0.011378	0.00942228	0.0105096	0.0102472	0.00973036	0.00923513	0.007883	0.0101936	0.0103349	0.011056	0.0101756	0.0099881	0	0	0.0173017	0.00043373	0	0.00250219	0.00995307	0.00975196	0	0	0	0	0.0441846	0.00984051	0.0098921
0.8	0	0	0	0.00710727	0	0	0.0108055	0.0103651	0.00951895	0.00928994	0.0100266	0.0100133	0.00937294	0.00951256	0.0112857	0.0104	0.0116106	0.0104982	0.0113932	0.00941678	0.00971502	0.00944417	0.0094875	0.00923855	0.00789257	0.0102814	0.0100292	0.0106075	0.0101383	0.00999936	0	0	0	0.0317694	0	0.00219426	0.00974835	0.00969156	0	0	0	0	0	0.00983678	0.0105122
0.81	0	0	0	0.00618025	0	0.364764	0.0100213	0.0100501	0.010313	0.00930296	0.0100032	0.0100055	0.00936785	0.0095105	0.0112099	0.010333	0.0115555	0.0108488	0.0113629	0.00942255	0.00985487	0.0103584	0.00923359	0.00922947	0.0078668	0.010288	0.0104042	0.0115928	0.0100946	0.00997383	0	0.00265242	0.0185781	0	0	0.00209322	0.0108882	0.0096673	0	0	0	0	0	0.00995	0.00950962
0.82	0	0	0	0.0128024	0	0	0.00944818	0.00996965	0.00970031	0.00929382	0.00998873	0.0100179	0.0093717	0.00950588	0.0111428	0.0102786	0.011561	0.0105243	0.0113423	0.00940331	0.00999648	0.00953442	0.00901403	0.00923629	0.00788177	0.0102144	0.0103058	0.0109652	0.010112	0.00991066	0	0.00348055	0.011024	0.00554426	0	0.0020024	0.0111463	0.00940163	0	0.0061288	0	0	0	0.00968577	0.00997645
0.83	0	0.0459674	0	0.00942001	0	0	0.00980078	0.00979988	0.0100615	0.00929317	0.00999768	0.0100056	0.00937481	0.00951204	0.0110307	0.0101681	0.0117022	0.0108037	0.0113478	0.00941611	0.0101586	0.0104319	0.00965356	0.00923015	0.00791187	0.0101769	0.0100563	0.010529	0.0101011	0.00992058	0	0.0165819	0	0	0.196738	0.00183204	0.00745549	0.0100783	0.000147282	0	0	0	0	0.0100072	0.010098
0.84	0	0	0	0.0167911	0.313399	0	0.0100358	0.0095191	0.00990489	0.00930721	0.0100103	0.0100114	0.00935812	0.00951106	0.0109123	0.0100671	0.0116207	0.0105964	0.0113313	0.00943145	0.00927907	0.00955499	0.00942789	0.00924075	0.00786807	0.0103077	0.0103653	0.0111222	0.0100737	0.00988683	0	0	0	0	0	0.00193254	0.0129356	0.00975434	0.00948499	0.0234104	0	0	0	0.00983972	0.0102291
0.85	0	0	0	0	0	0	0.0107629	0.0101678	0.0104242	0.00929821	0.00995893	0.0100038	0.00937712	0.00951077	0.0108779	0.0100475	0.0116076	0.0105756	0.0112805	0.0094155	0.0104948	0.0103101	0.00919925	0.00923098	0.00786731	0.0101975	0.0100608	0.0109449	0.0100253	0.00985608	0	0.0305836	0	0	0	0.0017783	0.00719743	0.00988441	0.00954361	0.00718719	0	0	0.0694041	0.00986869	0.00967008
0.86	0	0	0	0.0187018	0	0	0.009339	0.0102281	0.00992954	0.00928849	0.0100161	0.0100108	0.00936798	0.00951029	0.0108283	0.00999832	0.0116129	0.0105956	0.0112806	0.00942081	0.00955439	0.00949251	0.00980922	0.00923304	0.00788421	0.0101214	0.0101333	0.0114704	0.0100375	0.00985957	0	0	0	0	0	0.00149239	0.0117745	0.00967539	0.0102192	0.00837525	0	0.277175	0	0.00973124	0.0103096
0.87	0	0	0	0	0	0	0.010616	0.0102732	0.0100041	0.00929735	0.00999335	0.0100105	0.0093623	0.00950868	0.0108805	0.0100211	0.011551	0.0106217	0.0113449	0.00941424	0.00968569	0.0101723	0.00953157	0.00923305	0.00787873	0.010192	0.010025	0.0107638	0.00996493	0.00980727	0	0.0132099	0	0.107464	0	0.00153324	0.00748398	0.00987506	0.0103268	0.01289	0	0	0	0.00972081	0.00998126
0.88	0	0	0	0.027834	0	0	0.00959415	0.0100635	0.00967873	0.00928947	0.00999219	0.0100093	0.00937606	0.00951277	0.0106179	0.00973015	0.0116354	0.0106621	0.0112518	0.00941263	0.00984338	0.00983201	0.0092801	0.00923387	0.00787613	0.0101401	0.0102293	0.0117975	0.00994782	0.00974216	0	0	0	0	0	0.00165684	0.00974217	0.0111958	0.0107638	0.00450902	0	0	0	0.00972217	0.00964491
0.89	0	0	0	0	0	0	0.00976962	0.00951573	0.0101103	0.00929738	0.0100301	0.0100059	0.00935975	0.00950827	0.0102103	0.00940455	0.0115816	0.0109035	0.0112525	0.00942007	0.00995983	0.00994217	0.00970408	0.00923387	0.007913	0.0100746	0.0100743	0.0108046	0.00987593	0.00971379	0	0	0.127072	0	0	0.00142576	0.0102533	0.00844955	0.00332818	0	0	0	0	0.00973239	0.0102582
0.9	0	0	0.188314	0	0	0	0.010175	0.0100588	0.00991999	0.00929207	0.00998435	0.0100067	0.00937737	0.00950999	0.0100962	0.00931129	0.011584	0.0101705	0.011286	0.00941656	0.0101256	0.0100292	0.00934174	0.00923602	0.0078521	0.00994445	0.00989891	0.0106655	0.00978295	0.00965655	0	0	0	0	0	0.00134084	0.00989817	0.00951587	0	0	0	0	0	0.00972322	0.0101383
0.91	0.174887	0	0	0	0	0	0.00991653	0.00990741	0.0102258	0.00929595	0.0100073	0.0100087	0.00936299	0.00951116	0.0101016	0.00932472	0.0116345	0.0109253	0.0113035	0.00940169	0.0102816	0.0100888	0.00898048	0.00923602	0.00789231	0.00943802	0.00958268	0.0114066	0.00969331	0.00956733	0	0	0	0	0	0.00110062	0.00987437	0.00965031	0	0	0	0	0.056911	0.00972919	0.00977547
0.92	0	0.143503	0	0.0477118	0	0	0.0100588	0.010443	0.00979839	0.00930017	0.00999395	0.0100059	0.00936651	0.00951053	0.0102793	0.00950889	0.0115133	0.0103341	0.0111497	0.00941373	0.009259	0.00972262	0.00986248	0.00922692	0.00789455	0.00773668	0.00787594	0.0105491	0.00958001	0.00947012	0	0.0863158	0	0	0.000270492	0.00127474	0.00979809	0.00978495	0	0	0	0	0	0.00975825	0.0102481
0.93	0	0	0	0	0	0	0.00987797	0.00972953	0.0101236	0.00930671	0.00999908	0.0100161	0.00937995	0.0095186	0.0112508	0.010537	0.0118546	0.010857	0.0112851	0.00942668	0.0105038	0.010065	0.00929198	0.0092462	0.00788186	0.00465816	0.00492488	0.0109051	0.00937225	0.00937467	0	0	0	0.00865953	0.00361565	0.00115436	0.0115934	0.00967121	0	0	0	0	0	0.00975864	0.00986679
0.94	0	0	0	0	0	0	0.0101397	0.00993373	0.00990279	0.00928646	0.0100021	0.009997	0.00935946	0.00950173	0.0118552	0.0109006	0.0113745	0.0105864	0.0111232	0.00940506	0.00937032	0.0100407	0.00930017	0.00922978	0.00787619	0.00348295	0.00359988	0.011901	0.00909688	0.00916197	0	0	0	0.000694318	0	0.000873833	0.00970997	0.00970548	0.104825	0.113462	0	0	0	0.00974465	0.00999802
0.95	0	0	0	0	0	0	0.0100506	0.0100716	0.0098857	0.00928834	0.0100084	0.0100081	0.00937498	0.00951056	0.0118121	0.0108973	0.0117483	0.0107274	0.0110969	0.0094252	0.0104274	0.00980227	0.00969629	0.00922443	0.00785383	0.00502463	0.00459108	0.0107982	0.00865229	0.00890943	0	0	0.00136331	0	0.0378554	0.00081203	0.00997875	0.00606175	0	0	0	0	0	0.0097878	0.00995644
0.96	0	0	0	0	0	0	0.0100134	0.00995228	0.0100955	0.00930461	0.0100049	0.0100088	0.00936201	0.00951114	0.0117399	0.0108187	0.0113733	0.0106635	0.0110415	0.00941276	0.0101741	0.0101646	0.00930045	0.00923849	0.00788486	0.0095189	0.00865371	0.0110493	0.00792969	0.00854067	0	0.00557659	0	0.0413121	0	0.000589004	0.00968518	0.0136028	0	0	0	0	0	0.00979775	0.00996829
0.97	0	0	0	0.0525457	0	0	0.00989367	0.0100236	0.0100127	0.00928561	0.0100036	0.0100092	0.00937052	0.00951039	0.011579	0.0105211	0.0117917	0.0106022	0.0107591	0.00941901	0.00965789	0.0099896	0.00942513	0.00923689	0.00786479	0.0103241	0.010277	0.0107927	0.00681657	0.00792063	0	0.0100687	0.0361207	0	0.00519475	0.000555685	0.00868212	0.00964584	0	0	0	0	0.0565441	0.00979018	0.0100664
0.98	0	0	0	0	0	0	0.0100896	0.0100521	0.00996674	0.00929946	0.0100016	0.0100102	0.00937264	0.00950942	0.010868	0.0100165	0.01173	0.0105717	0.0106117	0.0094137	0.00951519	0.00968392	0.00941631	0.00923192	0.00789159	0.0103287	0.0102595	0.0113337	0.00535368	0.00697118	0.0332239	0.00859779	0	0.0103227	0.019001	0.000514304	0.011551	0.00964344	0	0	0	0	0	0.00981742	0.0100957
0.99	0	0	0	0	0	0	0.0099942	0.00997429	0.0100166	0.00929833	0.00998312	0.0100132	0.00936762	0.00950993	0.00819651	0.00769461	0.0114813	0.0106739	0.0102331	0.00941779	0.0101855	0.0100568	0.00938542	0.00923315	0.00788632	0.010329	0.0102724	0.0109206	0.00483137	0.0059213	0	0.010373	0.00817783	0.00928696	0.006589	0.000277842	0.00895149	0.00981413	0	0	0	0	0	0.00992228	0.00982568

## Sheet: Table S4
Table S4: Pearson's correlation coefficients between rank scores. Upper triangle: correlation coefficients. Lower triangle: observation counts.
Score	SIFT	SIFT4G	Polyphen2_HDIV	Polyphen2_HVAR	LRT	MutationTaster	MutationAssessor	FATHMM	PROVEAN	MetaSVM	MetaLR	M-CAP	PrimateAI	DEOGEN2	BayesDel_addAF	BayesDel_noAF	ClinPred	LIST-S2	fathmm-MKL	fathmm-XF	VEST4	REVEL	MutPred	MVP	MPC	CADD	CADD_hg19	DANN	Eigen	Eigen-PC	GenoCanyon	fitCons_i6	fitCons_gm	fitCons_h1	fitCons_hu	LINSIGHT	GERP++	phyloP100way_vertebrate	phyloP30way_mammalian	phyloP17way_primate	phastCons100way_vertebrate	phastCons30way_mammalian	phastCons17way_primate	SiPhy	bStatistic
SIFT	-	0.76827	0.639554	0.642296	0.360001	0.359166	0.59065	0.142589	0.634535	0.398784	0.414177	0.439565	0.351618	0.474144	0.549451	0.552347	0.660093	0.392971	0.358531	0.397195	0.558156	0.520682	0.352331	0.350598	0.36656	0.586997	0.572548	0.50329	0.591476	0.533181	0.230273	0.021957	0.0126275	0.0215404	0.0180157	0.111204	0.285112	0.386321	0.228101	0.154134	0.303765	0.183831	0.149292	0.315552	0.0122326
SIFT4G	69801135	-	0.655326	0.661471	0.382896	0.363099	0.596329	0.136567	0.661384	0.397186	0.417867	0.423258	0.33517	0.467299	0.540497	0.543813	0.661987	0.398132	0.363099	0.407777	0.571142	0.5392	0.426092	0.352089	0.356372	0.585188	0.570363	0.497225	0.600588	0.540311	0.2115	0.0130139	0.00907794	0.0123187	0.0079566	0.227461	0.288043	0.392687	0.224352	0.154238	0.313063	0.181809	0.146124	0.32318	-0.00191355
Polyphen2_HDIV	65355296	65880459	-	0.973415	0.49078	0.471882	0.619683	0.13604	0.641798	0.454654	0.497161	0.483958	0.43993	0.475568	0.627334	0.632807	0.75285	0.496023	0.473919	0.519541	0.67234	0.642333	0.410675	0.435249	0.448552	0.720199	0.720928	0.614279	0.78448	0.712844	0.277705	0.0513818	0.0367703	0.0535806	0.044021	0.386988	0.406332	0.484476	0.288935	0.194713	0.415006	0.270038	0.225916	0.45502	0.000466221
Polyphen2_HVAR	65355296	65880459	67261843	-	0.526298	0.503033	0.62933	0.155807	0.659492	0.480365	0.524741	0.502078	0.466512	0.506799	0.65603	0.660276	0.778333	0.533071	0.501521	0.553163	0.700225	0.675515	0.459125	0.461324	0.467078	0.737402	0.739058	0.623122	0.802382	0.733169	0.28883	0.0574092	0.0424269	0.0610979	0.0505372	0.400916	0.422132	0.511485	0.301406	0.205708	0.440505	0.295522	0.250488	0.475567	0.00376684
LRT	61710517	62548464	59783975	59783975	-	0.657683	0.397456	0.174461	0.456467	0.368973	0.417112	0.401877	0.643434	0.478831	0.587404	0.591509	0.662291	0.664609	0.67656	0.670708	0.657359	0.624812	0.405629	0.408591	0.477078	0.578201	0.598143	0.501204	0.655445	0.681046	0.380431	0.217839	0.189858	0.223831	0.208633	0.584907	0.553117	0.63867	0.370572	0.264593	0.654791	0.528769	0.478052	0.593271	0.0329944
MutationTaster	70879268	72053157	66641164	66641164	66834369	-	0.402368	0.215242	0.449509	0.384404	0.45352	0.486778	0.620491	0.5059	0.692647	0.697278	0.655647	0.630906	0.696725	0.659445	0.638598	0.639471	0.384896	0.468731	0.481343	0.705115	0.726626	0.53279	0.718672	0.729224	0.453275	0.233169	0.182266	0.224426	0.211709	0.600604	0.590665	0.660022	0.420957	0.308185	0.665483	0.550555	0.502171	0.621974	0.0642196
MutationAssessor	61913966	62387959	61869135	61869135	57049305	63126006	-	0.142342	0.662167	0.448058	0.479428	0.426314	0.287196	0.504254	0.570219	0.574207	0.699981	0.444935	0.406924	0.4483	0.586925	0.563062	0.460984	0.421838	0.304899	0.563554	0.552982	0.492378	0.654891	0.581764	0.201989	0.0431785	0.0485706	0.0446815	0.0441515	0.255184	0.302988	0.414995	0.234801	0.175191	0.337165	0.174398	0.139104	0.341609	8.17505e-05
FATHMM	67313251	66927434	62546480	62546480	58965451	67839846	59517457	-	0.158506	0.714544	0.850906	0.636597	0.221845	0.420351	0.55175	0.559253	0.218535	0.230566	0.215971	0.257082	0.240078	0.565364	0.210809	0.626296	0.180586	0.211336	0.210152	0.156084	0.217722	0.219523	0.170003	0.0186915	-0.0152359	0.0156201	0.00977032	0.251779	0.155873	0.211378	0.122073	0.091832	0.20718	0.159461	0.143808	0.1772	0.0282862
PROVEAN	71518472	70077018	65574758	65574758	61883827	71259685	62098666	67567465	-	0.433838	0.461716	0.45448	0.380712	0.632977	0.622595	0.626285	0.772787	0.512887	0.456616	0.520137	0.656275	0.635995	0.513392	0.440039	0.384519	0.641334	0.628157	0.499253	0.648943	0.596022	0.231066	0.0689399	0.0605115	0.0715955	0.0575821	0.0682868	0.355239	0.482853	0.284716	0.209343	0.382835	0.238877	0.200892	0.393966	-0.00497833
MetaSVM	70984422	71767927	66751258	66751258	63599363	73301777	63137228	67733303	71343935	-	0.870495	0.681311	0.350384	0.555605	0.684533	0.690845	0.51517	0.408284	0.393652	0.448355	0.486809	0.738164	0.396498	0.637742	0.325602	0.476417	0.476158	0.367845	0.529623	0.502021	0.266105	0.0420152	0.018516	0.0441232	0.0360635	0.621108	0.317897	0.405566	0.223414	0.15576	0.33866	0.233307	0.202565	0.372947	0.0148885
MetaLR	70984422	71767927	66751258	66751258	63599363	73301777	63137228	67733303	71343935	73967181	-	0.751748	0.409855	0.611143	0.765238	0.773018	0.56647	0.469355	0.468021	0.518583	0.543771	0.793612	0.401417	0.714332	0.367953	0.539873	0.541118	0.439011	0.591547	0.565944	0.309481	0.0772783	0.0414835	0.0754987	0.0647889	0.631757	0.387421	0.469243	0.280422	0.201353	0.421485	0.299999	0.263815	0.43298	0.0258107
M-CAP	70738401	71898989	66765889	66765889	63320167	73349606	63265536	67809078	71086033	73066112	73066112	-	0.507361	0.581401	0.690989	0.696322	0.573889	0.45745	0.454168	0.52376	0.552108	0.734387	0.372169	0.635494	0.457486	0.563866	0.547027	0.416948	0.553472	0.528986	0.370692	0.0717544	-0.0100332	0.0532816	0.0347297	NaN	0.340296	0.457478	0.271629	0.171139	0.412579	0.294993	0.233823	0.393525	0.0299412
PrimateAI	66556741	67841051	64232137	64232137	61564702	68527644	61858047	64141958	66750859	68690908	68690908	68679009	-	0.461192	0.612871	0.6143	0.578713	0.605337	0.581607	0.628183	0.641189	0.579851	0.322774	0.388087	0.627102	0.631563	0.625543	0.461421	0.608792	0.626091	0.451695	0.17582	0.0925976	0.160139	0.14125	0.359739	0.471499	0.592242	0.352564	0.212571	0.592609	0.56274	0.502905	0.520075	0.0374811
DEOGEN2	67028826	68675206	65661688	65661688	61067129	68882422	63126311	64236119	67260800	68722286	68722286	68778484	65930688	-	0.66907	0.67424	0.646644	0.566757	0.512362	0.582978	0.616144	0.701033	0.476093	0.596956	0.459871	0.588478	0.584258	0.459343	0.598305	0.579067	0.342794	0.15418	0.104821	0.141914	0.131879	0.327606	0.390277	0.509541	0.306483	0.234087	0.455861	0.346757	0.315903	0.434564	0.0330808
BayesDel_addAF	71380971	73242988	67204278	67204278	67122888	78724522	63601107	68403769	71772746	73831549	73831549	73962982	69279948	69789075	-	0.992744	0.790307	0.648701	0.649707	0.616201	0.76033	0.895249	0.529064	0.685689	0.524492	0.796641	0.796519	0.566023	0.79099	0.764999	0.414491	0.176722	0.131336	0.168466	0.156057	0.61243	0.560843	0.65071	0.427941	0.323574	0.591189	0.462888	0.417335	0.586247	0.0443256
BayesDel_noAF	71380971	73242988	67204278	67204278	67122888	78724522	63601107	68403769	71772746	73831549	73831549	73962982	69279948	69789075	80219972	-	0.781895	0.655096	0.65405	0.62126	0.764563	0.9028	0.531404	0.692327	0.524353	0.801489	0.80193	0.574884	0.796782	0.770781	0.418421	0.177497	0.131525	0.169472	0.156718	0.613982	0.566191	0.655958	0.430028	0.324271	0.595453	0.464055	0.418363	0.59276	0.044242
ClinPred	71004549	71859033	66757782	66757782	63765044	73669493	63132411	67785481	71371634	73832946	73832946	73183483	68664280	68746930	74337701	74337701	-	0.662529	0.680535	0.72742	0.801295	0.775305	0.550281	0.555872	0.53954	0.838701	0.839567	0.68949	0.857124	0.822715	0.405043	0.122108	0.0862143	0.12206	0.0990892	0.781457	0.571257	0.69768	0.448143	0.328989	0.640087	0.46814	0.415666	0.607135	0.0261609
LIST-S2	68838332	70750082	65291812	65291812	61217361	71709179	61732981	65985913	69135601	70923621	70923621	70959172	66632334	68037698	72469619	72469619	70981932	-	0.686164	0.705856	0.707638	0.642977	0.416681	0.471298	0.50261	0.675334	0.68733	0.56887	0.688676	0.701005	0.389551	0.307928	0.255527	0.30228	0.284308	0.378461	0.5524	0.66176	0.403246	0.301242	0.639788	0.544985	0.511663	0.606624	0.0489626
fathmm-MKL	71378988	73385698	67259270	67259270	67173552	79211548	63625407	68389829	71758965	73964608	73964608	74053933	69379814	70019698	80194378	80194378	74336491	73404649	-	0.846158	0.69111	0.659964	0.344671	0.487535	0.456785	0.703643	0.708852	0.566833	0.784358	0.832612	0.507806	0.306052	0.269607	0.316244	0.301495	0.799615	0.760517	0.869895	0.573979	0.446889	0.806477	0.604155	0.554601	0.761634	0.0876152
fathmm-XF	67861854	69077394	63726888	63726888	63967159	74373428	60314791	64980174	68220350	70093484	70093484	70191906	65517443	66094911	75173405	75173405	70486976	68497264	75310642	-	0.717777	0.723869	0.422435	0.533598	0.516859	0.656345	0.654267	0.542051	0.734181	0.78167	0.544793	0.2169	0.147998	0.216054	0.189922	0.708265	0.698755	0.84625	0.542784	0.416218	0.748329	0.561579	0.508831	0.720328	0.0722782
VEST4	70950497	73307034	66998830	66998830	66836860	77654232	63386022	68081227	71286688	73028691	73028691	73469059	69020088	69574201	78952567	78952567	73406871	71952190	79120909	74317242	-	0.780722	0.554046	0.543892	0.521905	0.714192	0.707405	0.580712	0.761836	0.757341	0.409059	0.198511	0.158559	0.198245	0.182822	0.451351	0.56672	0.690336	0.437623	0.334321	0.636163	0.494557	0.446673	0.602096	0.0433923
REVEL	70984422	71767927	66751258	66751258	63599363	73301777	63137228	67733303	71343935	73967181	73967181	73066112	68690908	68722286	73831549	73831549	73832946	70923621	73964608	70093484	73028691	-	0.598243	0.712768	0.511348	0.740554	0.736649	0.555935	0.77135	0.752005	0.417514	0.13229	0.0900934	0.131877	0.115261	0.672702	0.540536	0.669515	0.41263	0.306343	0.590251	0.441401	0.393302	0.588068	0.0376739
MutPred	67720090	67767433	64743783	64743783	60407937	69191407	61065910	64453207	68063511	69645412	69645412	69044633	65102110	65696109	69611848	69611848	69613164	66917712	69642914	66124468	68923488	69645412	-	0.419174	0.310838	0.451039	0.442728	0.329591	0.476788	0.443201	0.181158	0.0139311	0.009769	0.0134089	0.00197845	0.332231	0.264568	0.375055	0.208014	0.151485	0.311546	0.215173	0.182987	0.296479	-0.00889164
MVP	71333701	73181012	67101924	67101924	63435294	74092840	63484642	68345062	71713277	73669814	73669814	73779814	69155342	69658975	75496010	75496010	73856301	72288245	75494040	70938705	74491260	73669814	69520559	-	0.362902	0.53354	0.541976	0.431314	0.572315	0.559845	0.322409	0.118574	0.0812277	0.109719	0.0996066	0.255522	0.419415	0.483568	0.34149	0.274092	0.439164	0.339916	0.307303	0.414779	0.048803
MPC	63050790	62954519	60642523	60642523	57990895	63770773	57839985	60380895	63216217	63855111	63855111	63914253	62098830	61344595	64063608	64063608	63855345	61845012	64068723	61016298	63926911	63855111	60989976	64020250	-	0.557433	0.545389	0.421545	0.534489	0.528332	0.381313	0.188478	0.111676	0.175369	0.143773	NaN	0.363836	0.4708	0.283611	0.180668	0.428404	0.380359	0.345384	0.403596	0.0574828
CADD	71510171	73803998	67261843	67261843	67176165	79214242	63625407	68552954	71890202	73967181	73967181	74056502	69382318	70324801	80197072	80197072	74339101	73793268	81296794	75557393	79572381	73967181	69645412	75496612	64071227	-	0.955949	0.683535	0.883103	0.858452	0.439939	0.201325	0.150654	0.189574	0.17443	0.524956	0.635915	0.733905	0.52642	0.398607	0.680012	0.552601	0.502946	0.618888	0.0461185
CADD_hg19	71381561	73388262	67261843	67261843	67176165	79214242	63625407	68392402	71761538	73967181	73967181	74056502	69382318	70022202	80197072	80197072	74339101	73407222	81296794	75313328	79123603	73967181	69645412	75496612	64071227	81299488	-	0.722831	0.899653	0.882537	0.457813	0.227806	0.180635	0.217883	0.203718	0.750102	0.674602	0.702149	0.497436	0.379431	0.661384	0.573356	0.532897	0.661195	0.0659015
DANN	71381561	73388262	67261843	67261843	67176165	79214242	63625407	68392402	71761538	73967181	73967181	74056502	69382318	70022202	80197072	80197072	74339101	73407222	81296794	75313328	79123603	73967181	69645412	75496612	64071227	81299488	81299488	-	0.71797	0.703972	0.343232	0.202075	0.166479	0.197023	0.18079	0.420366	0.52074	0.543284	0.382746	0.295132	0.53819	0.461993	0.437359	0.528959	0.0442092
Eigen	68355321	69122793	64282181	64282181	64660950	74897737	60841756	65225755	68715837	71157206	71157206	70486442	66074786	66229630	75478348	75478348	71518935	68423605	75618527	74318002	74554254	71157206	66985978	71071540	61470249	75621221	75621221	75621221	-	0.984887	0.482922	0.178641	0.141448	0.176311	0.163622	0.73978	0.749512	0.796703	0.550769	0.420366	0.720761	0.563169	0.515581	0.722684	0.0684651
Eigen-PC	68355321	69122793	64282181	64282181	64660950	74897737	60841756	65225755	68715837	71157206	71157206	70486442	66074786	66229630	75478348	75478348	71518935	68423605	75618527	74318002	74554254	71157206	66985978	71071540	61470249	75621221	75621221	75621221	75621221	-	0.524166	0.210403	0.168309	0.207306	0.19495	0.825192	0.819831	0.841575	0.592111	0.455574	0.769713	0.627483	0.58356	0.771288	0.087107
GenoCanyon	71381561	73388262	67261843	67261843	67176165	79214242	63625407	68392402	71761538	73967181	73967181	74056502	69382318	70022202	80197072	80197072	74339101	73407222	81296794	75313328	79123603	73967181	69645412	75496612	64071227	81299488	81299488	81299488	75621221	75621221	-	0.222161	0.088809	0.162386	0.173233	0.531941	0.520063	0.547677	0.332373	0.232759	0.436063	0.344698	0.316762	0.55446	0.0754254
fitCons_i6	68601433	70398198	64655210	64655210	64660950	76124122	61206278	65696842	68971875	71157206	71157206	71118616	66718130	67277591	77034187	77034187	71518935	70480405	78055159	75313328	75948545	71157206	66985978	72516781	61626418	78057853	78057853	78057853	75621221	75621221	78057853	-	0.676595	0.744678	0.693943	0.0430563	0.232398	0.243535	0.176564	0.158845	0.263284	0.275944	0.282288	0.227422	0.0635714
fitCons_gm	68601433	70398198	64655210	64655210	64660950	76124122	61206278	65696842	68971875	71157206	71157206	71118616	66718130	67277591	77034187	77034187	71518935	70480405	78055159	75313328	75948545	71157206	66985978	72516781	61626418	78057853	78057853	78057853	75621221	75621221	78057853	78057853	-	0.579839	0.610944	0.00821493	0.203801	0.197002	0.147792	0.142503	0.209599	0.227884	0.241133	0.187391	0.0761652
fitCons_h1	68601433	70398198	64655210	64655210	64660950	76124122	61206278	65696842	68971875	71157206	71157206	71118616	66718130	67277591	77034187	77034187	71518935	70480405	78055159	75313328	75948545	71157206	66985978	72516781	61626418	78057853	78057853	78057853	75621221	75621221	78057853	78057853	78057853	-	0.584095	0.0493245	0.233366	0.243482	0.172133	0.157854	0.255318	0.254067	0.260235	0.230894	0.0553758
fitCons_hu	68601433	70398198	64655210	64655210	64660950	76124122	61206278	65696842	68971875	71157206	71157206	71118616	66718130	67277591	77034187	77034187	71518935	70480405	78055159	75313328	75948545	71157206	66985978	72516781	61626418	78057853	78057853	78057853	75621221	75621221	78057853	78057853	78057853	78057853	-	0.0470262	0.227581	0.226923	0.165032	0.153687	0.24132	0.251189	0.259751	0.218297	0.0795272
LINSIGHT	18897	735317	239310	239310	62934	809667	167846	36201	19044	144934	144934	0	400821	612064	913429	913429	117142	1420390	1860760	11414	982922	144934	59659	677791	0	1860768	1860768	1860768	334111	334111	1860768	1753758	1753758	1753758	1753758	-	0.815089	0.731117	0.566304	0.454914	0.699164	0.679184	0.650938	0.798174	0.126386
GERP++	71135269	73067294	67126758	67126758	67125252	78947048	63490547	68164678	71520181	73697448	73697448	73731050	69226811	69802184	79840193	79840193	74069296	73092768	80893883	75043621	78752749	73697448	69440524	75141811	64005991	80896577	80896577	80896577	75354362	75354362	80896577	77725872	77725872	77725872	77725872	1817582	-	0.781924	0.626378	0.475832	0.686896	0.551823	0.512604	0.799722	0.0991248
phyloP100way_vertebrate	71510056	73814256	67257476	67257476	67176165	79230691	63644081	68564363	71901773	73958554	73958554	74047822	69382297	70338737	80209985	80209985	74330406	73804726	81286733	75547454	79563075	73958554	69638205	75487254	64070011	81749873	81289427	81289427	75612071	75612071	81289427	78047815	78047815	78047815	78047815	1860597	80919477	-	0.635428	0.48421	0.813539	0.546887	0.496485	0.761128	0.0589131
phyloP30way_mammalian	71507666	73795741	67255136	67255136	67175996	79223515	63641631	68561652	71899383	73948762	73948762	74038157	69377136	70331793	80198150	80198150	74320383	73783881	81273767	75536421	79541484	73948762	69635148	75476329	64068934	81725054	81276461	81276461	75601773	75601773	81276461	78035753	78035753	78035753	78035753	1858343	80915556	81743925	-	0.800799	0.547676	0.516687	0.451528	0.456269	0.0856987
phyloP17way_primate	71494962	73767954	67249149	67249149	67173660	79209777	63633294	68549110	71886679	73929250	73929250	74018709	69369653	70317238	80175208	80175208	74299653	73756609	81251616	75513622	79510304	73929250	69624810	75454944	64068292	81695247	81254310	81254310	75584078	75584078	81254310	78018178	78018178	78018178	78018178	1857476	80908463	81717248	81707658	-	0.419955	0.405699	0.416556	0.307807	0.0797221
phastCons100way_vertebrate	71510056	73814256	67257476	67257476	67176165	79230691	63644081	68564363	71901773	73958554	73958554	74047822	69382297	70338737	80209985	80209985	74330406	73804726	81286733	75547454	79563075	73958554	69638205	75487254	64070011	81749873	81289427	81289427	75612071	75612071	81289427	78047815	78047815	78047815	78047815	1860597	80919477	81772804	81743925	81717248	-	0.663296	0.594209	0.645854	0.0737485
phastCons30way_mammalian	71507666	73795741	67255136	67255136	67175996	79223515	63641631	68561652	71899383	73948762	73948762	74038157	69377136	70331793	80198150	80198150	74320383	73783881	81273767	75536421	79541484	73948762	69635148	75476329	64068934	81725054	81276461	81276461	75601773	75601773	81276461	78035753	78035753	78035753	78035753	1858343	80915556	81743925	81747985	81707658	81743925	-	0.88049	0.49276	0.139795
phastCons17way_primate	71494962	73767954	67249149	67249149	67173660	79209777	63633294	68549110	71886679	73929250	73929250	74018709	69369653	70317238	80175208	80175208	74299653	73756609	81251616	75513622	79510304	73929250	69624810	75454944	64068292	81695247	81254310	81254310	75584078	75584078	81254310	78018178	78018178	78018178	78018178	1857476	80908463	81717248	81707658	81718178	81717248	81707658	-	0.460375	0.143689
SiPhy	70632225	72443390	66826255	66826255	67022782	78301320	63173024	67673177	70994072	73223683	73223683	73165597	68959245	69346552	79100531	79100531	73588161	72438486	80121304	74553565	78096678	73223683	69018590	74475207	63791809	80123998	80123998	80123998	74921344	74921344	80123998	77131399	77131399	77131399	77131399	1716091	80049719	80123721	80122228	80116464	80123721	80122228	80116464	-	0.0587494
bStatistic	70410718	72517214	66342497	66342497	66327923	78053171	62722746	67493775	70784612	72944168	72944168	72904133	68463241	69173039	78910377	78910377	73303881	72578072	79995288	74490971	78209782	72944168	68680843	74283101	63306804	80346508	79997982	79997982	74595229	74595229	79997982	76960316	76960316	76960316	76960316	1810842	79679969	80336459	80312618	80287593	80336459	80312618	80287593	79051991	-

## Sheet: Table S5
Table S5: Ratio of binary predictions’ agreement between scores. Upper triangle: observation counts. Lower triangle: agreement ratio.
Score	SIFT	SIFT4G	Polyphen2_HDIV	Polyphen2_HVAR	LRT	MutationTaster	MutationAssessor	FATHMM	PROVEAN	MetaSVM	MetaLR	M-CAP	PrimateAI	DEOGEN2	BayesDel_addAF	BayesDel_noAF	ClinPred	LIST-S2	fathmm-MKL	fathmm-XF
SIFT	-	70637843	65355296	65355296	57455505	70879268	61913966	67313251	71518472	70984422	70984422	70738401	66556741	69061965	71380971	71380971	71004549	70263409	71436202	67861854
SIFT4G	0.799631	-	66726910	66726910	61165275	76097387	63163696	67777034	70930795	72805914	72805914	72939510	68787457	75086147	77317070	77317070	73074090	76526006	77769352	72889709
Polyphen2_HDIV	0.755902	0.734337	-	67261843	55826671	66641164	61869135	62546480	65574758	66751258	66751258	66765889	64232137	66564184	67204278	67204278	66757782	66538920	67260143	63726888
Polyphen2_HVAR	0.738863	0.747628	0.887985	-	55826671	66641164	61869135	62546480	65574758	66751258	66751258	66765889	64232137	66564184	67204278	67204278	66757782	66538920	67260143	63726888
LRT	0.657296	0.626161	0.712243	0.714591	-	62108298	53223788	54837611	57591528	59088842	59088842	58846974	57367842	60495387	62366513	62366513	59247198	60629817	62411573	59558555
MutationTaster	0.656941	0.603746	0.711302	0.68918	0.797423	-	63126006	67839846	71259685	73301777	73301777	73349606	68527644	74202110	78724522	78724522	73669493	76231040	79212525	74373428
MutationAssessor	0.708803	0.714383	0.715661	0.735793	0.65017	0.632071	-	59517457	62098666	63137228	63137228	63265536	61858047	63516977	63601107	63601107	63132411	62946672	63625407	60314791
FATHMM	0.460995	0.507228	0.447727	0.521538	0.47977	0.43593	0.539831	-	67567465	67733303	67733303	67809078	64141958	66242371	68403769	68403769	67785481	67377031	68465222	64980174
PROVEAN	0.728496	0.747002	0.712713	0.748249	0.674622	0.647744	0.743366	0.5614	-	71343935	71343935	71086033	66750859	69326059	71772746	71772746	71371634	70576000	71816179	68220350
MetaSVM	0.531383	0.585379	0.53172	0.621284	0.548871	0.494977	0.634373	0.876532	0.649593	-	73967181	73066112	68690908	71035696	73831549	73831549	73832946	72468485	73965481	70093484
MetaLR	0.518442	0.568601	0.517865	0.603811	0.533326	0.482414	0.616387	0.90308	0.630574	0.962182	-	73066112	68690908	71035696	73831549	73831549	73832946	72468485	73965481	70093484
M-CAP	0.664702	0.656101	0.678127	0.692584	0.668547	0.678051	0.655109	0.622384	0.678106	0.649618	0.658326	-	68679009	71092955	73962982	73962982	73183483	72526636	74054804	70191906
PrimateAI	0.494549	0.5425	0.490719	0.572392	0.549869	0.473516	0.559653	0.727621	0.600208	0.759168	0.744979	0.579961	-	67789717	69279948	69279948	68664280	68083626	69380626	65517443
DEOGEN2	0.519562	0.589271	0.511303	0.596318	0.516731	0.452313	0.626461	0.77669	0.658897	0.818668	0.807091	0.598619	0.745574	-	75209397	75209397	71253142	75024612	75706983	71102481
BayesDel_addAF	0.645588	0.648198	0.664571	0.727348	0.705409	0.679013	0.702552	0.718564	0.742361	0.789298	0.774485	0.735044	0.703271	0.694349	-	80219972	74337701	77072382	80195355	75173405
BayesDel_noAF	0.616585	0.632168	0.628541	0.704781	0.671885	0.632672	0.691638	0.745751	0.731641	0.821896	0.801488	0.704363	0.739855	0.727711	0.936845	-	74337701	77072382	80195355	75173405
ClinPred	0.740528	0.702832	0.804039	0.765455	0.788234	0.820721	0.69668	0.421569	0.715811	0.489581	0.480507	0.681531	0.456901	0.464762	0.664332	0.610065	-	72725682	74337397	70486976
LIST-S2	0.627521	0.642455	0.660035	0.681146	0.72024	0.695843	0.639029	0.542085	0.676382	0.609723	0.59524	0.650569	0.599682	0.6129	0.686805	0.668154	0.706689	-	78191562	72788266
fathmm-MKL	0.645018	0.619261	0.68755	0.705971	0.762401	0.752376	0.65782	0.547931	0.694126	0.624505	0.606213	0.690002	0.594853	0.572872	0.725143	0.700011	0.763102	0.723776	-	75484985
fathmm-XF	0.374395	0.318549	0.41186	0.368069	0.436432	0.451176	0.330197	0.116336	0.327283	0.1499	0.14633	0.34994	0.144143	0.142099	0.291183	0.248683	0.467513	0.3495	0.460012	-

## Sheet: Table S6
Table S6: AUROC/VUROC scores between TP testing set and different TN testing sets for the 45 deleterious prediction scores in dbNSFP v4.1
Scores	TP/CommonTN	TP/SingletonTN	TP/CommonTN/SingletonTN
BayesDel_addAF_rankscore	0.9886	0.7948	0.744294
ClinPred_rankscore	0.999	0.8374	0.732242
VEST4_rankscore	0.9862	0.8299	0.652478
BayesDel_noAF_rankscore	0.9628	0.7876	0.590492
MetaLR_rankscore	0.9597	0.734	0.57223
CADD_raw_rankscore	0.9344	0.7499	0.52403
REVEL_rankscore	0.9578	0.8132	0.52364
CADD_raw_rankscore_hg19	0.9306	0.7502	0.518139
MetaSVM_rankscore	0.9398	0.7419	0.497076
fathmm-MKL_coding_rankscore	0.9007	0.693	0.486024
phyloP100way_vertebrate_rankscore	0.8937	0.7061	0.456894
MutationTaster_converted_rankscore	0.89	0.6988	0.447881
DANN_rankscore	0.856	0.6957	0.444482
Eigen-raw_coding_rankscore	0.9379	0.7743	0.440666
Eigen-PC-raw_coding_rankscore	0.9336	0.7654	0.432978
PROVEAN_converted_rankscore	0.9172	0.7868	0.431573
LIST-S2_rankscore	0.9221	0.7257	0.425132
fathmm-XF_coding_rankscore	0.9335	0.7544	0.425015
SiPhy_29way_logOdds_rankscore	0.8536	0.6702	0.396618
SIFT_converted_rankscore	0.9005	0.7793	0.395069
SIFT4G_converted_rankscore	0.8862	0.7652	0.388635
DEOGEN2_rankscore	0.913	0.7541	0.388588
phastCons100way_vertebrate_rankscore	0.8347	0.6348	0.386148
GERP++_RS_rankscore	0.8239	0.6533	0.385177
PrimateAI_rankscore	0.8907	0.7172	0.37839
phastCons30way_mammalian_rankscore	0.8123	0.6031	0.371799
phyloP30way_mammalian_rankscore	0.8023	0.5884	0.360848
phastCons17way_primate_rankscore	0.7948	0.5957	0.356455
Polyphen2_HVAR_rankscore	0.9127	0.7707	0.341192
phyloP17way_primate_rankscore	0.7571	0.5553	0.323691
Polyphen2_HDIV_rankscore	0.8941	0.7567	0.320222
GenoCanyon_score_rankscore	0.7296	0.6113	0.307738
LRT_converted_rankscore	0.8505	0.6803	0.299406
MutationAssessor_rankscore	0.8915	0.772	0.292643
FATHMM_converted_rankscore	0.7323	0.6348	0.262423
MPC_rankscore	0.8394	0.6903	0.247916
integrated_fitCons_rankscore	0.5779	0.5419	0.173579
HUVEC_fitCons_rankscore	0.5753	0.5297	0.173329
GM12878_fitCons_rankscore	0.5675	0.5308	0.170768
H1-hESC_fitCons_rankscore	0.5679	0.5314	0.1661
bStatistic_rankscore	0.4121	0.4597	0.119735
M-CAP_rankscore	NA	0.7675	NA
MutPred_rankscore	NA	0.7966	NA
MVP_rankscore	NA	0.758	NA
LINSIGHT_rankscore	NA	NA	NA
